# Supplementary material for: Predicting missing proteomics values using machine learning: Filling the gap using transcriptomics and other biological features
Source: Comput Struct Biotechnol J. 2022 Apr 22;20:2057–69. doi: 10.1016/j.csbj.2022.04.017 (PMC9077535; doi:10.1016/j.csbj.2022.04.017)
Supplement: Supplementary data 2 [file mmc2.xlsx]

## Sheet: Supplementary Table 1
Column1	freqRatio	percentUnique	zeroVar	nzv	Notes
Organism	0	0.00205276	TRUE	TRUE	freqRatio is equal to 0 because it is dividing by 0
circ_min	0	0.00205276	TRUE	TRUE	freqRatio is equal to 0 because it is dividing by 0
circ_min_log2	0	0.00205276	TRUE	TRUE	freqRatio is equal to 0 because it is dividing by 0
mirna_min_all	48665	0.104691	FALSE	TRUE
mirna_min_all_log2	48665	0.104691	FALSE	TRUE
mirna_min_stringent	11989	1.42051	FALSE	TRUE
mirna_min_stringent_log2	11989	1.42051	FALSE	TRUE
mirna_median_all	6843.14	1.30555	FALSE	TRUE
mirna_median_all_log2	6843.14	1.30555	FALSE	TRUE
strand_median.0	6088.38	0.00410551	FALSE	TRUE
Aa_U_prop	2701.11	0.00615827	FALSE	TRUE
mirna_median_stringent	2453.94	5.00667	FALSE	TRUE
mirna_median_stringent_log2	2453.94	5.00667	FALSE	TRUE
Aa_U	1568.39	0.00410551	FALSE	TRUE
Version..sequence..8	952.941	0.00410551	FALSE	TRUE
strand_sd	900.981	0.00821102	FALSE	TRUE
Gene.encoded.by	714.456	0.00410551	FALSE	TRUE
circ_median	697.046	1.60526	FALSE	TRUE
circ_median_log2	697.046	1.60526	FALSE	TRUE
percentage_gene_gc_content_sd	638.24	0.0677409	FALSE	TRUE
Version..sequence..7	401.074	0.00410551	FALSE	TRUE
proportion_noncds_length_sd	340.944	2.3812	FALSE	TRUE
score_sd_stringent	190.537	3.08324	FALSE	TRUE
Version..sequence..6	161.712	0.00410551	FALSE	TRUE
score_mean_stringent	152.926	3.22488	FALSE	TRUE
score_sum_stringent	152.926	3.22898	FALSE	TRUE
transcript_length_sd	148.476	2.2375	FALSE	TRUE
noncds_length_sd	147.214	2.1944	FALSE	TRUE
circ_max	143.512	2.79996	FALSE	TRUE
circ_max_log2	143.512	2.79996	FALSE	TRUE
score_mean_all	117.315	3.38294	FALSE	TRUE
score_sum_all	117.315	3.38499	FALSE	TRUE
circ_score_sum	93.8077	3.07503	FALSE	TRUE
circ_score_mean	93.8077	3.08324	FALSE	TRUE
circ_score_sd	93.8077	3.08734	FALSE	TRUE
score_min_stringent	80.9608	3.17972	FALSE	TRUE
score_median_stringent	79.4038	3.21051	FALSE	TRUE
score_max_stringent	74.3964	3.21462	FALSE	TRUE
cds_length_sd	72.2	1.37535	FALSE	TRUE
score_sd_all	69.1809	3.37063	FALSE	TRUE
score_median_all	59.2056	3.37268	FALSE	TRUE
score_max_all	57.0721	3.37063	FALSE	TRUE
Version..sequence..5	34.8519	0.00410551	FALSE	TRUE
Aa_W_prop	19.8984	2.48589	FALSE	TRUE

## Sheet: Supplementary Table 2
	TPM_value_mean	TPM_value_median	TPM_value_min	TPM_value_max	TPM_value_sum	TPM_value_sd	TPM_value_mean_log2	TPM_value_median_log2	TPM_value_min_log2	TPM_value_max_log2	TPM_value_sum_log2	TPM_value_sd_log2	strand_mean	transcript_length_mean	percentage_gene_gc_content_mean	cds_length_mean	noncds_length_mean	proportion_noncds_length_mean	strand_median.-1	strand_median.1	transcript_length_median	percentage_gene_gc_content_median	cds_length_median	noncds_length_median	proportion_noncds_length_median	strand_min.-1	strand_min.1	transcript_length_min	percentage_gene_gc_content_min	cds_length_min	noncds_length_min	proportion_noncds_length_min	strand_max.-1	strand_max.1	transcript_length_max	percentage_gene_gc_content_max	cds_length_max	noncds_length_max	proportion_noncds_length_max	strand_sum	transcript_length_sum	percentage_gene_gc_content_sum	cds_length_sum	noncds_length_sum	proportion_noncds_length_sum	Length	Mass	Version..sequence..1	Version..sequence..2
TPM_value_mean	1	0.993181	0.978495	0.925935	0.869786	0.229466	0.174906	0.187702	0.223802	0.162831	0.161577	-0.0261345	-0.0615748	-0.110836	0.107798	-0.0878768	-0.0767107	-0.0507024	0.0614017	-0.0614017	-0.108717	0.107889	-0.0872476	-0.07448	-0.0509374	0.0614017	-0.0614017	-0.0925592	0.107961	-0.0872666	-0.0523817	-0.0179906	0.061668	-0.061668	-0.0984275	0.10694	-0.0746364	-0.0721292	-0.0693941	-0.0216757	-0.0860905	-0.0426479	-0.0754984	-0.0751443	-0.0585783	-0.0711303	-0.0716429	0.0567915	-0.0227951
TPM_value_median	0.993181	1	0.985259	0.881224	0.81638	0.151273	0.157659	0.18412	0.23348	0.144176	0.142853	-0.0510889	-0.0625375	-0.103537	0.104104	-0.0813477	-0.0722543	-0.0501485	0.0622918	-0.0622918	-0.0999631	0.104238	-0.081004	-0.0678652	-0.0506274	0.0622918	-0.0622918	-0.0823361	0.104371	-0.0800933	-0.0441285	-0.0105534	0.0627254	-0.0627254	-0.0963306	0.103101	-0.0692396	-0.0731098	-0.0754306	-0.0234709	-0.0929867	-0.0632307	-0.0820331	-0.0806581	-0.0733976	-0.0658403	-0.0665498	0.0616772	-0.0261951
TPM_value_min	0.978495	0.985259	1	0.842714	0.76958	0.0271242	0.13631	0.157884	0.225826	0.123185	0.12171	-0.0844352	-0.0571992	-0.0937428	0.100775	-0.0716473	-0.0670287	-0.0519657	0.0569826	-0.0569826	-0.0896585	0.100893	-0.0710783	-0.0621695	-0.0512077	0.0569826	-0.0569826	-0.0702448	0.101005	-0.0697266	-0.036373	-0.0100403	0.0573603	-0.0573603	-0.0904967	0.0998494	-0.061759	-0.0708299	-0.0801614	-0.0196577	-0.0861591	-0.06302	-0.0750305	-0.0757523	-0.0728919	-0.0581803	-0.0588132	0.0619563	-0.0229014
TPM_value_max	0.925935	0.881224	0.842714	1	0.986384	0.540325	0.22041	0.199716	0.17763	0.213814	0.213177	0.0719104	-0.0563387	-0.12911	0.108592	-0.103624	-0.0883472	-0.0506837	0.0568832	-0.0568832	-0.130132	0.108252	-0.102434	-0.09077	-0.0506483	0.0568832	-0.0568832	-0.121382	0.107728	-0.105928	-0.0772407	-0.0433187	0.0554869	-0.0554869	-0.101277	0.109331	-0.0867654	-0.0675597	-0.0448332	-0.0174675	-0.0574373	0.0337987	-0.0472721	-0.0533512	-0.00340945	-0.0836224	-0.0834989	0.0322506	-0.0114249
TPM_value_sum	0.869786	0.81638	0.76958	0.986384	1	0.61356	0.222832	0.200238	0.162808	0.21758	0.217966	0.0948523	-0.0512781	-0.129738	0.103387	-0.10342	-0.0893465	-0.0504442	0.0527204	-0.0527204	-0.131835	0.10251	-0.102235	-0.0930639	-0.0507233	0.0527204	-0.0527204	-0.124254	0.101237	-0.10699	-0.080727	-0.0505695	0.0492406	-0.0492406	-0.0985823	0.106134	-0.0858654	-0.0648532	-0.0367532	-0.0120824	-0.0432221	0.0634758	-0.0339472	-0.041835	0.019793	-0.0832327	-0.0828969	0.0237479	-0.00622406
TPM_value_sd	0.229466	0.151273	0.0271242	0.540325	0.61356	1	0.208893	0.149987	0.00728594	0.214363	0.214922	0.277146	-0.0272379	-0.0974575	0.0501424	-0.0880968	-0.0587617	-0.00456565	0.0276752	-0.0276752	-0.105581	0.0498689	-0.0870452	-0.0703886	-0.00683525	0.0276752	-0.0276752	-0.12011	0.0494804	-0.0943554	-0.0863847	-0.0493862	0.0265941	-0.0265941	-0.0515765	0.0509069	-0.0711816	-0.0165891	0.0419344	-0.0114513	0.0015437	0.116263	0.00152367	0.00117103	0.0769162	-0.0702448	-0.0695326	-0.0266921	0.00263386
TPM_value_mean_log2	0.174906	0.157659	0.13631	0.22041	0.222832	0.208893	1	0.729939	0.452186	0.996955	0.996329	0.590802	-0.00960321	-0.00204145	-0.124309	-0.0723439	0.0553478	0.115863	0.0108295	-0.0108295	-0.0165405	-0.125107	-0.0698931	0.0356223	0.11143	0.0108295	-0.0108295	-0.0684804	-0.125992	-0.103487	-0.0174674	0.0301094	0.00794684	-0.00794684	0.061736	-0.120862	-0.0411193	0.10586	0.174413	-0.0035232	0.12399	0.141511	0.0714744	0.14691	0.18683	-0.0493007	-0.051262	-0.0195591	0.00204539
TPM_value_median_log2	0.187702	0.18412	0.157884	0.199716	0.200238	0.149987	0.729939	1	0.630388	0.68875	0.688244	0.201596	-0.0472092	0.0225128	-0.0954909	-0.0803342	0.0943788	0.139068	0.0474916	-0.0474916	0.0210082	-0.0956792	-0.0815867	0.0969703	0.131136	0.0474916	-0.0474916	0.0311776	-0.095815	-0.0771939	0.110497	0.182118	0.0467273	-0.0467273	0.0043165	-0.0946484	-0.0668746	0.0446936	0.0700972	-0.0450723	-0.21733	-0.265824	-0.258174	-0.119528	-0.168568	-0.0734159	-0.0764107	0.00541897	-0.00193284
TPM_value_min_log2	0.223802	0.23348	0.225826	0.17763	0.162808	0.00728594	0.452186	0.630388	1	0.394952	0.39138	-0.339393	-0.0405909	0.0574306	-0.042873	-0.0433689	0.111097	0.112208	0.0394959	-0.0394959	0.0718035	-0.0422315	-0.0456998	0.132835	0.103918	0.0394959	-0.0394959	0.1728	-0.0412578	0.00130759	0.246496	0.271926	0.0419601	-0.0419601	-0.058296	-0.0452121	-0.0643205	-0.036547	-0.0591718	-0.0239164	-0.317105	-0.393942	-0.323379	-0.229765	-0.314726	-0.0634099	-0.0655792	-0.0219744	0.00289829
TPM_value_max_log2	0.162831	0.144176	0.123185	0.213814	0.21758	0.214363	0.996955	0.68875	0.394952	1	0.999702	0.638236	-0.00672295	-0.00451442	-0.126038	-0.0705259	0.0506037	0.112055	0.00831062	-0.00831062	-0.0215058	-0.127056	-0.0676828	0.0270823	0.108315	0.00831062	-0.00831062	-0.0862735	-0.128247	-0.107576	-0.0403086	0.00502567	0.00459128	-0.00459128	0.0744402	-0.121744	-0.0360666	0.119185	0.191371	-0.000754361	0.173113	0.199666	0.11672	0.18754	0.23864	-0.0445416	-0.0463743	-0.0206922	0.00113739
TPM_value_sum_log2	0.161577	0.142853	0.12171	0.213177	0.217966	0.214922	0.996329	0.688244	0.39138	0.999702	1	0.643523	-0.00747599	-0.00424559	-0.127123	-0.0703384	0.0508104	0.112048	0.00923197	-0.00923197	-0.0220304	-0.128243	-0.0673952	0.0262454	0.108414	0.00923197	-0.00923197	-0.0886739	-0.129576	-0.108214	-0.0433562	0.00136972	0.00511824	-0.00511824	0.0776913	-0.122446	-0.0353951	0.122866	0.194844	-0.00155638	0.182345	0.209722	0.124385	0.196044	0.248336	-0.0440491	-0.0458515	-0.0213939	0.00147279
TPM_value_sd_log2	-0.0261345	-0.0510889	-0.0844352	0.0719104	0.0948523	0.277146	0.590802	0.201596	-0.339393	0.638236	0.643523	1	0.0148217	-0.0447796	-0.0876768	-0.0448603	-0.0234832	0.0384775	-0.0128404	0.0128404	-0.0744085	-0.0889165	-0.0402721	-0.0655609	0.0393455	-0.0128404	0.0128404	-0.254019	-0.0904918	-0.122855	-0.266013	-0.215585	-0.01743	0.01743	0.14484	-0.082632	0.0115779	0.180262	0.270113	0.00565702	0.406848	0.482307	0.345633	0.366704	0.471155	0.00328165	0.0025607	-0.0031905	-0.0136168
strand_mean	-0.0615748	-0.0625375	-0.0571992	-0.0563387	-0.0512781	-0.0272379	-0.00960321	-0.0472092	-0.0405909	-0.00672295	-0.00747599	0.0148217	1	0.028489	-0.0351055	-0.028403	0.0606402	0.0490593	-0.999282	0.999282	0.0432073	-0.0349595	-0.0258297	0.0772993	0.0483349	-0.999282	0.999282	0.0420977	-0.0348154	-0.0209369	0.0705894	0.0485732	-0.998723	0.998723	-0.0075559	-0.0355997	-0.0327194	0.0163149	0.0285183	0.80647	0.0331056	0.0222749	0.00214694	0.0568103	0.0422515	-0.0489033	-0.0492752	-0.0253716	0.00420016
transcript_length_mean	-0.110836	-0.103537	-0.0937428	-0.12911	-0.129738	-0.0974575	-0.00204145	0.0225128	0.0574306	-0.00451442	-0.00424559	-0.0447796	0.028489	1	-0.244259	0.660702	0.798168	0.275834	-0.0302286	0.0302286	0.97828	-0.243204	0.658296	0.77363	0.267458	-0.0302286	0.0302286	0.845921	-0.241566	0.580548	0.669708	0.220974	-0.0261061	0.0261061	0.868925	-0.247233	0.610751	0.653764	0.266534	0.0171405	0.461714	-0.0870386	0.348358	0.461721	0.0247233	0.569832	0.569312	-0.012713	-0.0488425
percentage_gene_gc_content_mean	0.107798	0.104104	0.100775	0.108592	0.103387	0.0501424	-0.124309	-0.0954909	-0.042873	-0.126038	-0.127123	-0.0876768	-0.0351055	-0.244259	1	-0.0275725	-0.302349	-0.228656	0.0358691	-0.0358691	-0.21742	0.999744	-0.0331629	-0.265503	-0.217017	0.0358691	-0.0358691	-0.153846	0.998514	-0.0106288	-0.192139	-0.155577	0.034009	-0.034009	-0.274024	0.996517	-0.0278275	-0.318265	-0.258205	-7.34728e-05	-0.180302	0.150373	-0.0679045	-0.251042	-0.11361	-0.0525034	-0.0568376	-0.0686701	0.0315216
cds_length_mean	-0.0878768	-0.0813477	-0.0716473	-0.103624	-0.10342	-0.0880968	-0.0723439	-0.0803342	-0.0433689	-0.0705259	-0.0703384	-0.0448603	-0.028403	0.660702	-0.0275725	1	0.0751344	-0.393605	0.0266199	-0.0266199	0.667595	-0.0264805	0.995591	0.0796603	-0.387119	0.0266199	-0.0266199	0.571251	-0.0249641	0.859732	0.0876933	-0.340511	0.0307167	-0.0307167	0.545969	-0.0316028	0.938236	0.0394375	-0.354699	-0.0184039	0.360025	-0.0216493	0.569535	0.0507338	-0.195374	0.878943	0.876959	-0.102976	-0.0108168
noncds_length_mean	-0.0767107	-0.0722543	-0.0670287	-0.0883472	-0.0893465	-0.0587617	0.0553478	0.0943788	0.111097	0.0506037	0.0508104	-0.0234832	0.0606402	0.798168	-0.302349	0.0751344	1	0.682311	-0.0615201	0.0615201	0.763782	-0.301824	0.0754772	0.963771	0.665978	-0.0615201	0.0615201	0.665276	-0.300865	0.0812294	0.819272	0.566823	-0.0593316	0.0593316	0.716125	-0.303065	0.058348	0.83682	0.638733	0.0375398	0.324409	-0.0982487	0.00568224	0.572641	0.189641	0.0515762	0.0524775	0.0657553	-0.0562021
proportion_noncds_length_mean	-0.0507024	-0.0501485	-0.0519657	-0.0506837	-0.0504442	-0.00456565	0.115863	0.139068	0.112208	0.112055	0.112048	0.0384775	0.0490593	0.275834	-0.228656	-0.393605	0.682311	1	-0.0489246	0.0489246	0.262087	-0.228787	-0.391752	0.674156	0.986727	-0.0489246	0.0489246	0.208009	-0.228706	-0.418067	0.599849	0.872693	-0.0491294	0.0491294	0.256605	-0.227201	-0.314271	0.525161	0.882153	0.037288	0.0681641	-0.0519937	-0.274324	0.40638	0.382041	-0.296491	-0.299158	0.118726	-0.0797759
strand_median.-1	0.0614017	0.0622918	0.0569826	0.0568832	0.0527204	0.0276752	0.0108295	0.0474916	0.0394959	0.00831062	0.00923197	-0.0128404	-0.999282	-0.0302286	0.0358691	0.0266199	-0.0615201	-0.0489246	1	-1	-0.0452041	0.0348669	0.0240671	-0.0785377	-0.0480304	1	-1	-0.044147	0.0335147	0.0191352	-0.0718725	-0.0513324	0.996091	-0.996091	0.00698049	0.0395093	0.0312201	-0.0160383	-0.0259082	-0.807304	-0.0293133	-0.00645527	-0.000310392	-0.051954	-0.0287413	0.0474745	0.0478229	0.0242184	-0.00175214
strand_median.1	-0.0614017	-0.0622918	-0.0569826	-0.0568832	-0.0527204	-0.0276752	-0.0108295	-0.0474916	-0.0394959	-0.00831062	-0.00923197	0.0128404	0.999282	0.0302286	-0.0358691	-0.0266199	0.0615201	0.0489246	-1	1	0.0452041	-0.0348669	-0.0240671	0.0785377	0.0480304	-1	1	0.044147	-0.0335147	-0.0191352	0.0718725	0.0513324	-0.996091	0.996091	-0.00698049	-0.0395093	-0.0312201	0.0160383	0.0259082	0.807304	0.0293133	0.00645527	0.000310392	0.051954	0.0287413	-0.0474745	-0.0478229	-0.0242184	0.00175214
transcript_length_median	-0.108717	-0.0999631	-0.0896585	-0.130132	-0.131835	-0.105581	-0.0165405	0.0210082	0.0718035	-0.0215058	-0.0220304	-0.0744085	0.0432073	0.97828	-0.21742	0.667595	0.763782	0.262087	-0.0452041	0.0452041	1	-0.216196	0.667685	0.792908	0.271645	-0.0452041	0.0452041	0.857058	-0.214349	0.588334	0.681818	0.232976	-0.0404488	0.0404488	0.782366	-0.221122	0.613748	0.545439	0.208928	0.0367644	0.412686	-0.111001	0.330181	0.393158	-0.0115514	0.570345	0.569537	-0.0200922	-0.042248
percentage_gene_gc_content_median	0.107889	0.104238	0.100893	0.108252	0.10251	0.0498689	-0.125107	-0.0956792	-0.0422315	-0.127056	-0.128243	-0.0889165	-0.0349595	-0.243204	0.999744	-0.0264805	-0.301824	-0.228787	0.0348669	-0.0348669	-0.216196	1	-0.0320838	-0.264745	-0.217244	0.0348669	-0.0348669	-0.152591	0.99949	-0.00951763	-0.191361	-0.153968	0.0350049	-0.0350049	-0.273699	0.994377	-0.0269144	-0.318463	-0.259834	0.000932366	-0.182544	0.140953	-0.0689503	-0.253955	-0.12178	-0.0516478	-0.0559691	-0.0680634	0.0301027
cds_length_median	-0.0872476	-0.081004	-0.0710783	-0.102434	-0.102235	-0.0870452	-0.0698931	-0.0815867	-0.0456998	-0.0676828	-0.0673952	-0.0402721	-0.0258297	0.658296	-0.0331629	0.995591	0.0754772	-0.391752	0.0240671	-0.0240671	0.667685	-0.0320838	1	0.0777116	-0.386257	0.0240671	-0.0240671	0.562094	-0.0305798	0.845498	0.0853733	-0.339719	0.0281218	-0.0281218	0.546845	-0.0371198	0.933699	0.0436301	-0.350515	-0.0176764	0.366688	-0.0191167	0.575187	0.0567478	-0.189762	0.876023	0.874239	-0.102914	-0.0118872
noncds_length_median	-0.07448	-0.0678652	-0.0621695	-0.09077	-0.0930639	-0.0703886	0.0356223	0.0969703	0.132835	0.0270823	0.0262454	-0.0655609	0.0772993	0.77363	-0.265503	0.0796603	0.963771	0.674156	-0.0785377	0.0785377	0.792908	-0.264745	0.0777116	1	0.683092	-0.0785377	0.0785377	0.689392	-0.263495	0.0951039	0.845028	0.591885	-0.0754755	0.0754755	0.604363	-0.267228	0.0576481	0.699193	0.568109	0.0623971	0.253872	-0.134318	-0.0303249	0.484232	0.142747	0.0469946	0.0472585	0.0594947	-0.0484577
proportion_noncds_length_median	-0.0509374	-0.0506274	-0.0512077	-0.0506483	-0.0507233	-0.00683525	0.11143	0.131136	0.103918	0.108315	0.108414	0.0393455	0.0483349	0.267458	-0.217017	-0.387119	0.665978	0.986727	-0.0480304	0.0480304	0.271645	-0.217244	-0.386257	0.683092	1	-0.0480304	0.0480304	0.197369	-0.217311	-0.410097	0.578934	0.842564	-0.0486329	0.0486329	0.233014	-0.215272	-0.309226	0.493073	0.855482	0.0449496	0.0745438	-0.0378118	-0.266309	0.409435	0.395531	-0.297615	-0.300412	0.111726	-0.0775491
strand_min.-1	0.0614017	0.0622918	0.0569826	0.0568832	0.0527204	0.0276752	0.0108295	0.0474916	0.0394959	0.00831062	0.00923197	-0.0128404	-0.999282	-0.0302286	0.0358691	0.0266199	-0.0615201	-0.0489246	1	-1	-0.0452041	0.0348669	0.0240671	-0.0785377	-0.0480304	1	-1	-0.044147	0.0335147	0.0191352	-0.0718725	-0.0513324	0.996091	-0.996091	0.00698049	0.0395093	0.0312201	-0.0160383	-0.0259082	-0.807304	-0.0293133	-0.00645527	-0.000310392	-0.051954	-0.0287413	0.0474745	0.0478229	0.0242184	-0.00175214
strand_min.1	-0.0614017	-0.0622918	-0.0569826	-0.0568832	-0.0527204	-0.0276752	-0.0108295	-0.0474916	-0.0394959	-0.00831062	-0.00923197	0.0128404	0.999282	0.0302286	-0.0358691	-0.0266199	0.0615201	0.0489246	-1	1	0.0452041	-0.0348669	-0.0240671	0.0785377	0.0480304	-1	1	0.044147	-0.0335147	-0.0191352	0.0718725	0.0513324	-0.996091	0.996091	-0.00698049	-0.0395093	-0.0312201	0.0160383	0.0259082	0.807304	0.0293133	0.00645527	0.000310392	0.051954	0.0287413	-0.0474745	-0.0478229	-0.0242184	0.00175214
transcript_length_min	-0.0925592	-0.0823361	-0.0702448	-0.121382	-0.124254	-0.12011	-0.0684804	0.0311776	0.1728	-0.0862735	-0.0886739	-0.254019	0.0420977	0.845921	-0.153846	0.571251	0.665276	0.208009	-0.044147	0.044147	0.857058	-0.152591	0.562094	0.689392	0.197369	-0.044147	0.044147	1	-0.150716	0.670812	0.814612	0.347308	-0.0392715	0.0392715	0.510649	-0.157965	0.418639	0.340902	0.0357256	0.0193729	0.171	-0.243447	0.143085	0.156396	-0.184966	0.389989	0.39435	-0.00778788	-0.063415
percentage_gene_gc_content_min	0.107961	0.104371	0.101005	0.107728	0.101237	0.0494804	-0.125992	-0.095815	-0.0412578	-0.128247	-0.129576	-0.0904918	-0.0348154	-0.241566	0.998514	-0.0249641	-0.300865	-0.228706	0.0335147	-0.0335147	-0.214349	0.99949	-0.0305798	-0.263495	-0.217311	0.0335147	-0.0335147	-0.150716	1	-0.00798258	-0.190101	-0.151496	0.0364717	-0.0364717	-0.273066	0.990502	-0.0256472	-0.318512	-0.261845	0.0023186	-0.185707	0.127405	-0.0705918	-0.257891	-0.13308	-0.0504438	-0.0547415	-0.0670985	0.0279628
cds_length_min	-0.0872666	-0.0800933	-0.0697266	-0.105928	-0.10699	-0.0943554	-0.103487	-0.0771939	0.00130759	-0.107576	-0.108214	-0.122855	-0.0209369	0.580548	-0.0106288	0.859732	0.0812294	-0.418067	0.0191352	-0.0191352	0.588334	-0.00951763	0.845498	0.0951039	-0.410097	0.0191352	-0.0191352	0.670812	-0.00798258	1	0.12276	-0.306102	0.023292	-0.023292	0.36435	-0.0148168	0.635921	0.0157156	-0.432078	-0.0200941	0.230473	-0.0891521	0.412341	-0.0170979	-0.274404	0.598364	0.606025	-0.0932265	-0.0380588
noncds_length_min	-0.0523817	-0.0441285	-0.036373	-0.0772407	-0.080727	-0.0863847	-0.0174674	0.110497	0.246496	-0.0403086	-0.0433562	-0.266013	0.0705894	0.669708	-0.192139	0.0876933	0.819272	0.599849	-0.0718725	0.0718725	0.681818	-0.191361	0.0853733	0.845028	0.578934	-0.0718725	0.0718725	0.814612	-0.190101	0.12276	1	0.718456	-0.068721	0.068721	0.381999	-0.19428	0.052731	0.426443	0.363418	0.0372798	0.0111036	-0.281171	-0.164108	0.190188	-0.0600432	0.0462498	0.0463773	0.0618142	-0.0507232
proportion_noncds_length_min	-0.0179906	-0.0105534	-0.0100403	-0.0433187	-0.0505695	-0.0493862	0.0301094	0.182118	0.271926	0.00502567	0.00136972	-0.215585	0.0485732	0.220974	-0.155577	-0.340511	0.566823	0.872693	-0.0513324	0.0513324	0.232976	-0.153968	-0.339719	0.591885	0.842564	-0.0513324	0.0513324	0.347308	-0.151496	-0.306102	0.718456	1	-0.0447862	0.0447862	0.0525123	-0.160867	-0.308332	0.262042	0.568807	0.0203636	-0.209558	-0.318905	-0.443107	0.0863387	0.0597761	-0.289714	-0.291402	0.102099	-0.068709
strand_max.-1	0.061668	0.0627254	0.0573603	0.0554869	0.0492406	0.0265941	0.00794684	0.0467273	0.0419601	0.00459128	0.00511824	-0.01743	-0.998723	-0.0261061	0.034009	0.0307167	-0.0593316	-0.0491294	0.996091	-0.996091	-0.0404488	0.0350049	0.0281218	-0.0754755	-0.0486329	0.996091	-0.996091	-0.0392715	0.0364717	0.023292	-0.068721	-0.0447862	1	-1	0.00830614	0.0303081	0.034645	-0.0166473	-0.0319343	-0.803557	-0.0380874	-0.0433154	-0.00459058	-0.0631576	-0.0601686	0.0506989	0.0511014	0.0268522	-0.00745443
strand_max.1	-0.061668	-0.0627254	-0.0573603	-0.0554869	-0.0492406	-0.0265941	-0.00794684	-0.0467273	-0.0419601	-0.00459128	-0.00511824	0.01743	0.998723	0.0261061	-0.034009	-0.0307167	0.0593316	0.0491294	-0.996091	0.996091	0.0404488	-0.0350049	-0.0281218	0.0754755	0.0486329	-0.996091	0.996091	0.0392715	-0.0364717	-0.023292	0.068721	0.0447862	-1	1	-0.00830614	-0.0303081	-0.034645	0.0166473	0.0319343	0.803557	0.0380874	0.0433154	0.00459058	0.0631576	0.0601686	-0.0506989	-0.0511014	-0.0268522	0.00745443
transcript_length_max	-0.0984275	-0.0963306	-0.0904967	-0.101277	-0.0985823	-0.0515765	0.061736	0.0043165	-0.058296	0.0744402	0.0776913	0.14484	-0.0075559	0.868925	-0.274024	0.545969	0.716125	0.256605	0.00698049	-0.00698049	0.782366	-0.273699	0.546845	0.604363	0.233014	0.00698049	-0.00698049	0.510649	-0.273066	0.36435	0.381999	0.0525123	0.00830614	-0.00830614	1	-0.27413	0.580871	0.83713	0.423897	-0.022897	0.615337	0.0913536	0.439763	0.640786	0.214675	0.545404	0.542042	-0.0108347	-0.0376138
percentage_gene_gc_content_max	0.10694	0.103101	0.0998494	0.109331	0.106134	0.0509069	-0.120862	-0.0946484	-0.0452121	-0.121744	-0.122446	-0.082632	-0.0355997	-0.247233	0.996517	-0.0316028	-0.303065	-0.227201	0.0395093	-0.0395093	-0.221122	0.994377	-0.0371198	-0.267228	-0.215272	0.0395093	-0.0395093	-0.157965	0.990502	-0.0148168	-0.19428	-0.160867	0.0303081	-0.0303081	-0.27413	1	-0.0311724	-0.316211	-0.251031	-0.00431549	-0.171046	0.185073	-0.0634675	-0.239142	-0.0825669	-0.0555175	-0.0598843	-0.0703441	0.036576
cds_length_max	-0.0746364	-0.0692396	-0.061759	-0.0867654	-0.0858654	-0.0711816	-0.0411193	-0.0668746	-0.0643205	-0.0360666	-0.0353951	0.0115779	-0.0327194	0.610751	-0.0278275	0.938236	0.058348	-0.314271	0.0312201	-0.0312201	0.613748	-0.0269144	0.933699	0.0576481	-0.309226	0.0312201	-0.0312201	0.418639	-0.0256472	0.635921	0.052731	-0.308332	0.034645	-0.034645	0.580871	-0.0311724	1	0.0437466	-0.248545	-0.0205527	0.383003	0.0248759	0.579406	0.0814638	-0.116179	0.932693	0.924264	-0.0936576	0.00943013
noncds_length_max	-0.0721292	-0.0731098	-0.0708299	-0.0675597	-0.0648532	-0.0165891	0.10586	0.0446936	-0.036547	0.119185	0.122866	0.180262	0.0163149	0.653764	-0.318265	0.0394375	0.83682	0.525161	-0.0160383	0.0160383	0.545439	-0.318463	0.0436301	0.699193	0.493073	-0.0160383	0.0160383	0.340902	-0.318512	0.0157156	0.426443	0.262042	-0.0166473	0.0166473	0.83713	-0.316211	0.0437466	1	0.695206	-0.0074742	0.511248	0.108519	0.163431	0.742059	0.354519	0.0439348	0.0454052	0.0487949	-0.0518028
proportion_noncds_length_max	-0.0693941	-0.0754306	-0.0801614	-0.0448332	-0.0367532	0.0419344	0.174413	0.0700972	-0.0591718	0.191371	0.194844	0.270113	0.0285183	0.266534	-0.258205	-0.354699	0.638733	0.882153	-0.0259082	0.0259082	0.208928	-0.259834	-0.350515	0.568109	0.855482	-0.0259082	0.0259082	0.0357256	-0.261845	-0.432078	0.363418	0.568807	-0.0319343	0.0319343	0.423897	-0.251031	-0.248545	0.695206	1	0.0129132	0.307257	0.204058	-0.0502226	0.600096	0.574102	-0.226229	-0.229003	0.108687	-0.0714594
strand_sum	-0.0216757	-0.0234709	-0.0196577	-0.0174675	-0.0120824	-0.0114513	-0.0035232	-0.0450723	-0.0239164	-0.000754361	-0.00155638	0.00565702	0.80647	0.0171405	-7.34728e-05	-0.0184039	0.0375398	0.037288	-0.807304	0.807304	0.0367644	0.000932366	-0.0176764	0.0623971	0.0449496	-0.807304	0.807304	0.0193729	0.0023186	-0.0200941	0.0372798	0.0203636	-0.803557	0.803557	-0.022897	-0.00431549	-0.0205527	-0.0074742	0.0129132	1	0.0689116	0.0335219	0.0153866	0.106919	0.0801369	-0.0378609	-0.0390249	-0.0451283	0.062337
transcript_length_sum	-0.0860905	-0.0929867	-0.0861591	-0.0574373	-0.0432221	0.0015437	0.12399	-0.21733	-0.317105	0.173113	0.182345	0.406848	0.0331056	0.461714	-0.180302	0.360025	0.324409	0.0681641	-0.0293133	0.0293133	0.412686	-0.182544	0.366688	0.253872	0.0745438	-0.0293133	0.0293133	0.171	-0.185707	0.230473	0.0111036	-0.209558	-0.0380874	0.0380874	0.615337	-0.171046	0.383003	0.511248	0.307257	0.0689116	1	0.695075	0.879884	0.869821	0.678096	0.355323	0.356114	-0.0549377	-0.0201638
percentage_gene_gc_content_sum	-0.0426479	-0.0632307	-0.06302	0.0337987	0.0634758	0.116263	0.141511	-0.265824	-0.393942	0.199666	0.209722	0.482307	0.0222749	-0.0870386	0.150373	-0.0216493	-0.0982487	-0.0519937	-0.00645527	0.00645527	-0.111001	0.140953	-0.0191167	-0.134318	-0.0378118	-0.00645527	0.00645527	-0.243447	0.127405	-0.0891521	-0.281171	-0.318905	-0.0433154	0.0433154	0.0913536	0.185073	0.0248759	0.108519	0.204058	0.0335219	0.695075	1	0.641354	0.573684	0.824648	0.0108951	0.010534	-0.0499728	0.00869235
cds_length_sum	-0.0754984	-0.0820331	-0.0750305	-0.0472721	-0.0339472	0.00152367	0.0714744	-0.258174	-0.323379	0.11672	0.124385	0.345633	0.00214694	0.348358	-0.0679045	0.569535	0.00568224	-0.274324	-0.000310392	0.000310392	0.330181	-0.0689503	0.575187	-0.0303249	-0.266309	-0.000310392	0.000310392	0.143085	-0.0705918	0.412341	-0.164108	-0.443107	-0.00459058	0.00459058	0.439763	-0.0634675	0.579406	0.163431	-0.0502226	0.0153866	0.879884	0.641354	1	0.5309	0.410576	0.54077	0.540931	-0.0983536	-0.00571336
noncds_length_sum	-0.0751443	-0.0806581	-0.0757523	-0.0533512	-0.041835	0.00117103	0.14691	-0.119528	-0.229765	0.18754	0.196044	0.366704	0.0568103	0.461721	-0.251042	0.0507338	0.572641	0.40638	-0.051954	0.051954	0.393158	-0.253955	0.0567478	0.484232	0.409435	-0.051954	0.051954	0.156396	-0.257891	-0.0170979	0.190188	0.0863387	-0.0631576	0.0631576	0.640786	-0.239142	0.0814638	0.742059	0.600096	0.106919	0.869821	0.573684	0.5309	1	0.783011	0.072214	0.0734561	0.00414211	-0.0300275
proportion_noncds_length_sum	-0.0585783	-0.0733976	-0.0728919	-0.00340945	0.019793	0.0769162	0.18683	-0.168568	-0.314726	0.23864	0.248336	0.471155	0.0422515	0.0247233	-0.11361	-0.195374	0.189641	0.382041	-0.0287413	0.0287413	-0.0115514	-0.12178	-0.189762	0.142747	0.395531	-0.0287413	0.0287413	-0.184966	-0.13308	-0.274404	-0.0600432	0.0597761	-0.0601686	0.0601686	0.214675	-0.0825669	-0.116179	0.354519	0.574102	0.0801369	0.678096	0.824648	0.410576	0.783011	1	-0.113665	-0.114624	0.0118562	-0.0106959
Length	-0.0711303	-0.0658403	-0.0581803	-0.0836224	-0.0832327	-0.0702448	-0.0493007	-0.0734159	-0.0634099	-0.0445416	-0.0440491	0.00328165	-0.0489033	0.569832	-0.0525034	0.878943	0.0515762	-0.296491	0.0474745	-0.0474745	0.570345	-0.0516478	0.876023	0.0469946	-0.297615	0.0474745	-0.0474745	0.389989	-0.0504438	0.598364	0.0462498	-0.289714	0.0506989	-0.0506989	0.545404	-0.0555175	0.932693	0.0439348	-0.226229	-0.0378609	0.355323	0.0108951	0.54077	0.072214	-0.113665	1	0.998999	-0.0994919	0.000757648
Mass	-0.0716429	-0.0665498	-0.0588132	-0.0834989	-0.0828969	-0.0695326	-0.051262	-0.0764107	-0.0655792	-0.0463743	-0.0458515	0.0025607	-0.0492752	0.569312	-0.0568376	0.876959	0.0524775	-0.299158	0.0478229	-0.0478229	0.569537	-0.0559691	0.874239	0.0472585	-0.300412	0.0478229	-0.0478229	0.39435	-0.0547415	0.606025	0.0463773	-0.291402	0.0511014	-0.0511014	0.542042	-0.0598843	0.924264	0.0454052	-0.229003	-0.0390249	0.356114	0.010534	0.540931	0.0734561	-0.114624	0.998999	1	-0.0984486	0.000370308
Version..sequence..1	0.0567915	0.0616772	0.0619563	0.0322506	0.0237479	-0.0266921	-0.0195591	0.00541897	-0.0219744	-0.0206922	-0.0213939	-0.0031905	-0.0253716	-0.012713	-0.0686701	-0.102976	0.0657553	0.118726	0.0242184	-0.0242184	-0.0200922	-0.0680634	-0.102914	0.0594947	0.111726	0.0242184	-0.0242184	-0.00778788	-0.0670985	-0.0932265	0.0618142	0.102099	0.0268522	-0.0268522	-0.0108347	-0.0703441	-0.0936576	0.0487949	0.108687	-0.0451283	-0.0549377	-0.0499728	-0.0983536	0.00414211	0.0118562	-0.0994919	-0.0984486	1	-0.462366
Version..sequence..2	-0.0227951	-0.0261951	-0.0229014	-0.0114249	-0.00622406	0.00263386	0.00204539	-0.00193284	0.00289829	0.00113739	0.00147279	-0.0136168	0.00420016	-0.0488425	0.0315216	-0.0108168	-0.0562021	-0.0797759	-0.00175214	0.00175214	-0.042248	0.0301027	-0.0118872	-0.0484577	-0.0775491	-0.00175214	0.00175214	-0.063415	0.0279628	-0.0380588	-0.0507232	-0.068709	-0.00745443	0.00745443	-0.0376138	0.036576	0.00943013	-0.0518028	-0.0714594	0.062337	-0.0201638	0.00869235	-0.00571336	-0.0300275	-0.0106959	0.000757648	0.000370308	-0.462366	1
Version..sequence..3	-0.02339	-0.0245987	-0.0326209	-0.00882981	-0.00330235	0.0406671	0.0226972	0.00329866	-0.00442297	0.0250737	0.0250127	0.0397327	0.0142146	0.00540172	-0.0026375	0.0575617	-0.0390206	-0.0324545	-0.0151584	0.0151584	0.00271931	-0.00205174	0.0597301	-0.0478627	-0.0363614	-0.0151584	0.0151584	0.00451735	-0.00118471	0.0631134	-0.0479309	-0.0216674	-0.0129246	0.0129246	0.0161749	-0.00494071	0.0429096	-0.00925359	-0.0262168	-0.0182598	0.0480831	0.0148179	0.0763598	0.00646891	-0.0162955	0.058419	0.0570611	-0.38411	-0.39142
Version..sequence..4	-0.0089654	-0.0104326	-0.00587398	-0.00730029	-0.010905	-0.00865467	0.0225939	0.0191762	0.0486895	0.021019	0.0210562	-0.00819239	0.0129883	0.074204	0.0469969	0.0582392	0.0518337	0.0168872	-0.0135306	0.0135306	0.0820027	0.0473446	0.0555766	0.0636445	0.0246046	-0.0135306	0.0135306	0.0937377	0.0478267	0.0816286	0.0621508	0.0146007	-0.0122362	0.0122362	0.0355422	0.0454109	0.0340685	0.0210329	0.00431052	-0.00452004	0.00673405	-0.00170044	0.0029099	0.00898806	-0.000313403	0.0444019	0.047101	-0.222484	-0.226718
Aa_A	-0.076866	-0.0722668	-0.0642499	-0.0854476	-0.083609	-0.0672164	-0.0553154	-0.0697633	-0.0362264	-0.0528661	-0.0526859	-0.0234252	-0.0176414	0.547694	-0.0145354	0.850657	0.044868	-0.352247	0.016013	-0.016013	0.554884	-0.0135216	0.845261	0.0531341	-0.349493	0.016013	-0.016013	0.477013	-0.0121828	0.72708	0.0604755	-0.318473	0.0197729	-0.0197729	0.45279	-0.0182589	0.804566	0.0181498	-0.297728	-0.0138949	0.317414	0.000145289	0.507044	0.0396245	-0.161709	0.858002	0.855782	-0.122933	-0.0600902
Aa_C	-0.0526651	-0.0466468	-0.0417906	-0.0684131	-0.0705954	-0.0600386	-0.0348493	-0.060824	-0.0250434	-0.0326195	-0.0320461	-0.0208178	-0.000521857	0.376159	-0.0396615	0.534574	0.0706722	-0.198766	-0.000853343	0.000853343	0.370334	-0.0388645	0.531886	0.0617147	-0.19861	-0.000853343	0.000853343	0.393239	-0.0376465	0.560384	0.0862611	-0.160019	0.00235408	-0.00235408	0.274649	-0.0423959	0.434281	0.0457977	-0.183861	-0.0138629	0.214148	0.00741409	0.29633	0.074237	-0.0602646	0.476044	0.480771	-0.0757258	-0.0142568
Aa_D	-0.0463384	-0.0432715	-0.0378734	-0.0535212	-0.0527631	-0.045289	-0.0200138	-0.0377223	-0.0536325	-0.0161632	-0.0159065	0.0264049	-0.0529624	0.490577	-0.0325401	0.766374	0.0366344	-0.208048	0.051793	-0.051793	0.490204	-0.0318447	0.762116	0.0326025	-0.209213	0.051793	-0.051793	0.257318	-0.0308685	0.395671	0.0306278	-0.215086	0.0544031	-0.0544031	0.521165	-0.0350425	0.900261	0.0339287	-0.146977	-0.0486302	0.298433	0.00636468	0.459988	0.0546302	-0.0803979	0.924896	0.919456	-0.0693043	0.0374525
Aa_E	-0.0497661	-0.0514608	-0.0454355	-0.040346	-0.033821	-0.0200655	-0.0349943	-0.0795809	-0.0655508	-0.028258	-0.0272333	0.0153592	-0.0341022	0.507605	-0.0650815	0.783933	0.0451638	-0.274138	0.0326412	-0.0326412	0.508966	-0.0642051	0.784623	0.0394878	-0.274908	0.0326412	-0.0326412	0.38014	-0.0629542	0.591821	0.0389575	-0.264695	0.0359737	-0.0359737	0.464129	-0.068125	0.790618	0.0402026	-0.21431	-0.0355958	0.351725	0.0431055	0.518605	0.08881	-0.0781729	0.894129	0.905108	-0.0875353	-0.0026701
Aa_F	-0.0626224	-0.0539853	-0.044895	-0.0889217	-0.0928115	-0.095263	-0.0822297	-0.0832729	-0.047849	-0.0810268	-0.0811084	-0.0540305	-0.0296109	0.561745	-0.0685582	0.824742	0.0843324	-0.283952	0.0278105	-0.0278105	0.562697	-0.0674758	0.822902	0.0808018	-0.286404	0.0278105	-0.0278105	0.438161	-0.0659347	0.629127	0.0931498	-0.246326	0.031945	-0.031945	0.498299	-0.0723261	0.82843	0.0544874	-0.245996	-0.0228865	0.296962	-0.0458005	0.456318	0.055817	-0.143925	0.8695	0.872931	-0.0817748	0.00334785
Aa_G	-0.0592153	-0.0527883	-0.0463082	-0.0767728	-0.07877	-0.0708524	-0.0383299	-0.0451545	-0.0437844	-0.0353538	-0.0353215	0.00225674	-0.0429712	0.488063	0.00552582	0.768883	0.031282	-0.235708	0.0422918	-0.0422918	0.486281	0.00594562	0.759234	0.0292677	-0.233774	0.0422918	-0.0422918	0.282936	0.00650021	0.443709	0.0243073	-0.242711	0.043781	-0.043781	0.502723	0.00386903	0.87477	0.0312233	-0.171705	-0.0124358	0.279292	0.0076201	0.437744	0.0435892	-0.0913985	0.861159	0.842163	-0.0994897	0.0294333
Aa_H	-0.080738	-0.0751639	-0.0683403	-0.0940067	-0.0940883	-0.0704283	-0.0521812	-0.0917905	-0.068431	-0.0461781	-0.0452699	-0.000805745	-0.0548457	0.482945	-0.0196965	0.764026	0.0283808	-0.298381	0.053482	-0.053482	0.480001	-0.0188933	0.760476	0.016903	-0.29436	0.053482	-0.053482	0.34691	-0.017776	0.562555	0.015677	-0.297557	0.0565411	-0.0565411	0.450198	-0.0226441	0.782183	0.0289858	-0.23176	-0.0300863	0.336382	0.0329625	0.501548	0.0791572	-0.0913657	0.866642	0.872539	-0.105766	0.0156488
Aa_I	-0.0676042	-0.0620458	-0.0545802	-0.0814033	-0.0826898	-0.070097	-0.0453512	-0.0632708	-0.0760397	-0.0409277	-0.0406896	0.0217234	-0.043912	0.521391	-0.125745	0.806177	0.0456244	-0.29253	0.0425847	-0.0425847	0.523735	-0.124949	0.806582	0.0421572	-0.293552	0.0425847	-0.0425847	0.346959	-0.12379	0.539538	0.039523	-0.283645	0.0455833	-0.0455833	0.501335	-0.128236	0.857917	0.0380776	-0.225234	-0.0406126	0.323004	-0.00934526	0.500949	0.0559209	-0.126134	0.919612	0.919819	-0.0640224	-0.000101308
Aa_K	-0.0395725	-0.0384845	-0.0352861	-0.039483	-0.0370116	-0.0242126	-0.00649529	-0.0202996	-0.0379378	-0.00306684	-0.00276511	0.0323365	-0.0526205	0.428231	-0.0606213	0.685283	0.0188932	-0.174082	0.0518091	-0.0518091	0.427067	-0.06015	0.682521	0.0142761	-0.17477	0.0518091	-0.0518091	0.181667	-0.0594651	0.292872	0.00958553	-0.195822	0.0535846	-0.0535846	0.482031	-0.0621657	0.845279	0.0228113	-0.109503	-0.036232	0.266055	0.00523731	0.415302	0.0432842	-0.0612146	0.881277	0.876238	-0.0835107	0.0405402
Aa_L	-0.0705949	-0.0647969	-0.055944	-0.0855902	-0.0854693	-0.0783346	-0.0878969	-0.0938832	-0.0618349	-0.0854221	-0.0852255	-0.0421432	-0.0601339	0.530552	-0.0259466	0.82535	0.0424072	-0.30673	0.05872	-0.05872	0.531623	-0.0251128	0.822279	0.0402231	-0.312351	0.05872	-0.05872	0.42963	-0.0239405	0.65068	0.0647483	-0.265084	0.0618845	-0.0618845	0.463222	-0.0289774	0.815208	0.0192472	-0.257789	-0.0541797	0.28323	-0.0226246	0.472202	0.0148376	-0.162813	0.929201	0.936875	-0.0839309	-0.00939991
Aa_M	-0.0386478	-0.0353205	-0.0317192	-0.0473441	-0.0478755	-0.0387704	-0.0234405	-0.0343438	-0.0582742	-0.0197796	-0.0197924	0.0359523	-0.0229877	0.443759	-0.0418804	0.720097	0.011581	-0.220303	0.0219021	-0.0219021	0.442598	-0.0412143	0.714569	0.0088287	-0.221956	0.0219021	-0.0219021	0.21893	-0.0403004	0.357099	0.00825005	-0.225501	0.0243836	-0.0243836	0.479901	-0.0442155	0.855816	0.0137987	-0.157661	-0.0180251	0.268957	0.00129445	0.43584	0.0271362	-0.09612	0.877016	0.869727	-0.0709349	0.0125403
Aa_N	-0.0771571	-0.0710569	-0.0627833	-0.0926925	-0.0935819	-0.0788135	-0.0376195	-0.0750418	-0.0642911	-0.0327818	-0.032215	0.0106461	-0.0166003	0.548232	-0.130132	0.780499	0.101888	-0.260755	0.0149607	-0.0149607	0.54251	-0.12916	0.777432	0.0895353	-0.269008	0.0149607	-0.0149607	0.431193	-0.127698	0.618373	0.0887096	-0.249638	0.0187492	-0.0187492	0.494648	-0.133209	0.766928	0.0917674	-0.194465	-0.0142509	0.334162	0.000810541	0.480279	0.0972805	-0.101815	0.883092	0.890622	-0.0755909	-0.0281411
Aa_P	-0.0445028	-0.0394246	-0.0362837	-0.0565171	-0.0569855	-0.0470352	0.00648522	-0.00390129	-0.0214414	0.00949623	0.0100744	0.0334767	-0.0494734	0.469378	-0.0178795	0.71045	0.0533554	-0.158404	0.0484576	-0.0484576	0.472029	-0.0172709	0.709738	0.0519684	-0.156426	0.0484576	-0.0484576	0.212053	-0.0164474	0.309431	0.031165	-0.187997	0.0507171	-0.0507171	0.517233	-0.0200833	0.873056	0.0495762	-0.0951012	-0.0418632	0.306828	0.0175312	0.442565	0.0876911	-0.0429974	0.861125	0.844949	-0.0634237	0.0141667
Aa_Q	-0.0582651	-0.0530563	-0.0449229	-0.0714268	-0.0709985	-0.0700823	-0.0726285	-0.0973339	-0.0650094	-0.0678344	-0.0672105	-0.0220314	-0.0380045	0.45687	-0.0447634	0.674388	0.0656821	-0.273774	0.0365927	-0.0365927	0.458024	-0.0439077	0.677021	0.0597144	-0.275275	0.0365927	-0.0365927	0.410125	-0.0427315	0.628982	0.050304	-0.255919	0.0398017	-0.0398017	0.376531	-0.0477711	0.594528	0.0646641	-0.215785	-0.0332997	0.287258	0.0152674	0.427923	0.0679927	-0.113356	0.765122	0.781431	-0.0715346	-0.0559201
Aa_R	-0.0866539	-0.0832872	-0.0748598	-0.0908481	-0.0880306	-0.0637726	-0.0865209	-0.119858	-0.0801973	-0.0798309	-0.0788522	-0.0254378	-0.0320312	0.458488	-0.029848	0.701729	0.0458878	-0.33334	0.0312003	-0.0312003	0.454502	-0.0293331	0.694533	0.0372526	-0.329287	0.0312003	-0.0312003	0.437548	-0.0285884	0.701356	0.0261666	-0.315565	0.0330673	-0.0330673	0.364568	-0.0318259	0.598131	0.0510571	-0.272866	-0.0148275	0.328971	0.0504202	0.467338	0.10146	-0.092489	0.705483	0.721116	-0.106753	-0.0326999
Aa_S	-0.0753219	-0.068546	-0.0595321	-0.0925138	-0.0929902	-0.0846291	-0.0427291	-0.0987927	-0.0883959	-0.0338387	-0.0325849	0.0246142	-0.0555699	0.520227	-0.0626801	0.795695	0.0524915	-0.265463	0.0539461	-0.0539461	0.522038	-0.0617217	0.799064	0.0433526	-0.269976	0.0539461	-0.0539461	0.353525	-0.0603525	0.538873	0.035921	-0.276053	0.0576105	-0.0576105	0.50132	-0.0660311	0.844136	0.0525513	-0.182166	-0.046384	0.414644	0.0726216	0.582765	0.134403	-0.042257	0.915344	0.913423	-0.101853	-0.0135799
Aa_T	-0.0764392	-0.0686826	-0.0611953	-0.096496	-0.0976713	-0.085209	-0.0547938	-0.0973196	-0.0711526	-0.0487415	-0.0479777	-0.00117051	-0.0453773	0.518109	-0.0982262	0.796486	0.0490421	-0.338685	0.0439737	-0.0439737	0.51976	-0.0973981	0.801562	0.0400229	-0.342791	0.0439737	-0.0439737	0.439015	-0.0962073	0.687044	0.0384427	-0.316054	0.0471472	-0.0471472	0.441852	-0.100909	0.739589	0.0481491	-0.269943	-0.0323879	0.365624	0.0166113	0.535261	0.0963029	-0.118122	0.835673	0.841962	-0.105941	-0.0372603
Aa_V	-0.0642457	-0.0589266	-0.0521867	-0.0783083	-0.0799208	-0.0658663	-0.049013	-0.0525242	-0.0468539	-0.0468663	-0.0470772	-0.0083671	-0.0419714	0.504086	-0.0213037	0.796327	0.0305416	-0.243483	0.0409314	-0.0409314	0.505771	-0.0206766	0.792029	0.030747	-0.244244	0.0409314	-0.0409314	0.29329	-0.019818	0.44475	0.0411662	-0.236958	0.0432642	-0.0432642	0.514718	-0.0235906	0.912739	0.0179118	-0.185845	-0.0266193	0.272655	-0.0177658	0.447967	0.0211383	-0.119632	0.935986	0.926873	-0.0858602	0.031783
Aa_W	-0.0766812	-0.0714845	-0.0630021	-0.0898266	-0.0907557	-0.0742989	-0.0699435	-0.0969555	-0.0786346	-0.0651215	-0.0642915	-0.00611374	-0.0429849	0.34175	-0.00895614	0.549412	0.0130542	-0.244297	0.0415517	-0.0415517	0.339538	-0.008107	0.545319	0.00601614	-0.24463	0.0415517	-0.0415517	0.268182	-0.006913	0.460804	-0.00109142	-0.232658	0.0447994	-0.0447994	0.308987	-0.0121075	0.525316	0.0268038	-0.188305	-0.0341749	0.207762	0.00440376	0.330058	0.0278314	-0.101131	0.67276	0.686932	-0.0996986	-0.0112379
Aa_Y	-0.0958376	-0.0880598	-0.0775585	-0.116849	-0.11794	-0.100937	-0.0683881	-0.0962313	-0.0656666	-0.0651887	-0.0649813	-0.0275008	-0.0430039	0.464154	-0.10879	0.6595	0.0873069	-0.310843	0.0414801	-0.0414801	0.462682	-0.107891	0.656223	0.079251	-0.313577	0.0414801	-0.0414801	0.460764	-0.106547	0.690639	0.0672163	-0.282117	0.0449393	-0.0449393	0.356391	-0.111776	0.534752	0.0819152	-0.254118	-0.0419978	0.285	-0.0344314	0.405666	0.0870736	-0.145089	0.596809	0.610743	-0.0518508	-0.0211745
Aa_A_prop	0.0094805	0.00679645	0.00465594	0.0247218	0.0285792	0.0315634	0.0188931	0.0627413	0.0916597	0.0107643	0.00891546	-0.0522262	0.0541216	-0.0469076	0.130641	0.00622569	-0.0673092	-0.100436	-0.0547716	0.0547716	-0.02575	0.131108	0.00291094	-0.0356363	-0.0911343	-0.0547716	0.0547716	0.0132767	0.13148	0.0396473	-0.0105658	-0.0592694	-0.0531342	0.0531342	-0.0952043	0.128441	-0.0145875	-0.106623	-0.122705	0.0494902	-0.10568	-0.0540791	-0.0486851	-0.137919	-0.143715	-0.0240769	-0.035847	-0.0809226	-0.0816882
Aa_C_prop	0.00570072	0.0114534	0.00849946	-0.0103696	-0.0179289	-0.0168235	-0.0102868	-0.0295904	0.00282251	-0.00891301	-0.0087172	0.00304637	0.0226003	0.000495262	-0.00187342	-0.0194318	0.0162529	0.0630956	-0.0245654	0.0245654	0.000459774	-0.000862027	-0.0180693	0.0165169	0.0614686	-0.0245654	0.0245654	0.0272192	0.000869026	0.00836948	0.0335347	0.0807391	-0.01993	0.01993	-0.0207449	-0.00497833	-0.0365805	-0.00252803	0.0355746	-0.00847053	0.00715504	0.0133568	-0.0150095	0.0283438	0.0613518	-0.0350589	-0.0360963	0.0188657	-0.0024717
Aa_D_prop	0.0213817	0.0184153	0.0190907	0.0277496	0.0302737	0.0168399	0.0194359	0.00563838	-0.0463039	0.0220887	0.022498	0.0569016	-0.038928	0.0850576	0.0119013	0.0877543	0.0425644	0.0291648	0.0366159	-0.0366159	0.0770997	0.0133151	0.0873211	0.0316228	0.0266151	0.0366159	-0.0366159	0.0399442	0.0152426	0.0439224	0.0195197	0.0369887	0.0419233	-0.0419233	0.106577	0.00652089	0.104344	0.0586833	0.0202682	-0.0547011	0.0776388	-0.00332258	0.0703928	0.0653727	0.0146868	0.0943917	0.0999374	0.0478214	0.0310123
Aa_E_prop	0.0714176	0.047705	0.0426084	0.143537	0.163499	0.168617	0.0769976	0.0267373	-0.0209902	0.0829628	0.0842853	0.0991196	0.0144003	0.0176914	-0.0161163	0.0439582	-0.0117772	0.0122405	-0.0162369	0.0162369	0.0112908	-0.0150072	0.0465825	-0.0233182	0.0147682	-0.0162369	0.0162369	0.00364227	-0.0133892	0.0517707	-0.0355379	0.00544102	-0.0119197	0.0119197	0.0261788	-0.0203082	0.0303858	0.0120108	0.00703192	-0.0142418	0.0912824	0.0795319	0.0932212	0.0660026	0.0726223	0.0373512	0.049238	-0.00833201	0.0104162
Aa_F_prop	0.0731256	0.0804734	0.0822404	0.0349261	0.021088	-0.0441026	-0.0202421	0.0151414	0.0605331	-0.0271256	-0.0278826	-0.0897416	0.0178174	0.0204542	-0.0338372	-0.0551623	0.0714423	0.0744306	-0.0197148	0.0197148	0.0212215	-0.0327354	-0.0535963	0.0735843	0.0675394	-0.0197148	0.0197148	0.0499848	-0.031131	-0.021619	0.0919027	0.110415	-0.0152481	0.0152481	-0.00968969	-0.0375595	-0.0697726	0.0317102	0.0277509	-0.00422212	-0.0763503	-0.0997153	-0.114926	-0.0168384	-0.0205599	-0.0728884	-0.0679807	0.0722435	-0.00730106
Aa_G_prop	-0.0356093	-0.0259686	-0.0237039	-0.0644357	-0.069463	-0.0710176	-0.0314193	-0.0315304	-0.0195967	-0.0292127	-0.0289058	-0.00526792	-0.0199111	0.00679891	0.0845498	0.0203848	-0.00732808	-0.0227359	0.0250527	-0.0250527	-0.000908077	0.0815246	0.0137818	-0.014451	-0.0280502	0.0250527	-0.0250527	-0.002316	0.0771804	0.00347856	-0.0110563	-0.0407934	0.0130121	-0.0130121	0.0205581	0.0952386	0.033257	0.00836409	0.00899321	0.0150696	0.0150234	0.0689665	0.00836129	0.0181111	0.0525331	0.0137646	-0.00600642	-0.0502861	0.0708591
Aa_H_prop	-0.0928496	-0.0917923	-0.0959504	-0.0874535	-0.0848864	-0.00322837	-0.0348791	-0.0682524	-0.0472874	-0.0308817	-0.0302994	0.000631872	0.0118177	0.0168676	0.0639874	0.0132164	0.0118004	-0.0407863	-0.0120483	0.0120483	0.0151212	0.0640982	0.0121667	0.0081285	-0.0308676	-0.0120483	0.0120483	0.0219543	0.064108	0.0192551	0.00931198	-0.0598375	-0.0114838	0.0114838	0.00121839	0.0635621	0.00715909	-0.00155589	-0.0328884	0.0174929	0.0405887	0.0437366	0.0376538	0.0332903	0.0324298	0.00973259	0.0148498	-0.0112649	0.0870152
Aa_I_prop	0.0361014	0.0394085	0.043961	0.0189889	0.00987633	-0.0314472	0.00719487	0.0425224	0.00412265	0.00408946	0.00359182	0.00765308	-0.00669027	0.0073688	-0.212618	-0.0373173	0.0397379	0.0181646	0.00743114	-0.00743114	0.00574095	-0.213026	-0.0341523	0.036871	0.0147523	0.00743114	-0.00743114	0.00678949	-0.213464	-0.0248334	0.0389732	0.0233757	0.0056876	-0.0056876	0.0022691	-0.21051	-0.042895	0.0259822	0.00952501	-0.0198531	-0.0335003	-0.0706253	-0.0404059	-0.0177917	-0.0465691	-0.0410196	-0.039658	0.0983858	-0.0565171
Aa_K_prop	0.0391732	0.0275003	0.0148831	0.0812819	0.0931994	0.120052	0.0949782	0.0947466	0.0472565	0.094861	0.0954795	0.0805897	-0.0040923	-0.160419	-0.0596968	-0.212159	-0.0428342	0.120373	0.00577132	-0.00577132	-0.175742	-0.0606894	-0.21038	-0.0622895	0.116335	0.00577132	-0.00577132	-0.216613	-0.0620575	-0.26513	-0.076512	0.0736582	0.00184471	-0.00184471	-0.0695037	-0.0558981	-0.14414	0.00692814	0.133398	0.00706839	-0.0808229	0.0084579	-0.129121	-0.0100764	0.0823409	-0.13791	-0.134361	-0.0668951	0.0615254
Aa_L_prop	0.0124417	0.0155658	0.0275304	-0.0069279	-0.010132	-0.0661259	-0.10121	-0.0335727	0.0464474	-0.11139	-0.112237	-0.173084	-0.0699736	0.0335753	0.0410011	0.0891465	-0.0269428	-0.0973716	0.0692742	-0.0692742	0.0487534	0.0413113	0.0895654	-0.007161	-0.102496	0.0692742	-0.0692742	0.119561	0.041778	0.140574	0.0648454	0.00645278	0.0707497	-0.0707497	-0.049627	0.039999	0.0390571	-0.094632	-0.156891	-0.0677835	-0.117891	-0.126612	-0.038724	-0.170038	-0.208503	0.0580697	0.0655199	0.0268667	0.0306589
Aa_M_prop	0.0921174	0.0880927	0.0790648	0.0925752	0.0883839	0.06686	0.0352658	0.0404566	0.0100352	0.0337659	0.0328703	0.0408654	0.0536272	-0.074857	-0.0448055	-0.0741477	-0.0399338	0.0268483	-0.054497	0.054497	-0.0816424	-0.0442024	-0.0756739	-0.0458463	0.0198396	-0.054497	0.054497	-0.0929916	-0.0434247	-0.10166	-0.0418005	0.0303438	-0.0523478	0.0523478	-0.0394095	-0.0470137	-0.0434432	-0.0221639	0.0241806	0.0331731	-0.065322	-0.03961	-0.055788	-0.0585709	-0.0291728	-0.0459633	-0.0463674	0.024995	-0.0424144
Aa_N_prop	-0.0379647	-0.0360432	-0.0331873	-0.0451399	-0.0497732	-0.0293369	0.00968261	-0.0107509	-0.0231692	0.0110864	0.0110689	0.0185044	0.0318887	0.0846148	-0.148334	-0.00362651	0.115314	0.0822553	-0.0340821	0.0340821	0.0756231	-0.147121	-0.00197814	0.102403	0.072338	-0.0340821	0.0340821	0.0831257	-0.145118	0.0249712	0.09635	0.0810393	-0.0288932	0.0288932	0.074399	-0.151798	-0.0253818	0.104682	0.0738106	0.0112767	0.0286306	-0.0291775	-0.0056299	0.0569041	0.0221495	-0.00814989	-0.00419994	0.0750262	-0.0562013
Aa_P_prop	-0.0361821	-0.0256294	-0.0345594	-0.0575223	-0.0607429	-0.0255567	0.0730064	0.073088	0.0562048	0.0728978	0.0736361	0.0559636	0.0125377	0.150125	-0.011031	0.166926	0.0654616	-0.00347777	-0.0153138	0.0153138	0.153422	-0.0093053	0.169671	0.0682672	0.00314264	-0.0153138	0.0153138	0.0598378	-0.00700245	0.0716242	0.00697383	-0.041018	-0.0088086	0.0088086	0.168707	-0.0173388	0.203569	0.076169	0.0193169	-0.000959431	0.155868	0.0025396	0.146899	0.125451	0.0244209	0.179067	0.167364	0.0121102	-0.0711979
Aa_Q_prop	0.0415765	0.0444263	0.0514633	0.0284057	0.0244259	-0.0371428	-0.0452723	-0.034761	-0.0247978	-0.0458051	-0.0461106	-0.0413628	0.0168506	0.0837747	0.0212498	0.100003	0.0310297	-0.04922	-0.0190248	0.0190248	0.0959979	0.022582	0.100148	0.0468394	-0.0376691	-0.0190248	0.0190248	0.102177	0.0244407	0.143067	0.0237838	-0.0462397	-0.0139143	0.0139143	0.0423266	0.0161803	0.053124	0.0173767	-0.046378	0.0187883	0.0280404	-0.0167422	0.0642983	-0.0167518	-0.0803833	0.0811775	0.0891575	0.0479862	-0.0888451
Aa_R_prop	-0.0183483	-0.0255886	-0.0289134	0.0104229	0.0164433	0.0538925	-0.030113	-0.0469332	-0.0610919	-0.0243415	-0.0241099	0.0197926	0.0102693	-0.130513	0.0659131	-0.148464	-0.0542258	0.00059005	-0.00530652	0.00530652	-0.129869	0.0630043	-0.150858	-0.0524143	0.0129604	-0.00530652	0.00530652	-0.123185	0.0589047	-0.111865	-0.0837999	-0.0584342	-0.0168626	0.0168626	-0.0988189	0.0759672	-0.146985	-0.0182654	0.0391587	0.0258647	-0.0217523	0.108403	-0.0624763	0.026074	0.106652	-0.139738	-0.13201	-0.0312627	0.0450773
Aa_S_prop	-0.056616	-0.0487314	-0.0374963	-0.0816216	-0.0876113	-0.0962548	0.00172406	-0.0742416	-0.0766023	0.0114973	0.0126537	0.0450008	-0.0444156	0.0688239	-0.00376182	0.0889249	0.0200598	-0.00708924	0.041271	-0.041271	0.0674422	-0.00193069	0.0893396	0.0150958	-0.0120021	0.041271	-0.041271	0.0528598	0.000664552	0.0543947	0.0124952	-0.0336724	0.0485087	-0.0485087	0.0681378	-0.0104911	0.10082	0.0233232	0.0277276	-0.0126662	0.178911	0.118791	0.188731	0.123112	0.113129	0.0961763	0.0912536	0.0257211	-0.0451382
Aa_T_prop	-0.002446	0.00688164	0.00261185	-0.0286525	-0.031349	-0.0419053	-0.0366095	-0.0363069	-0.00741315	-0.0372052	-0.0367491	-0.0321159	-0.0275843	-0.0241042	-0.043249	0.0342963	-0.059545	-0.0701263	0.0292423	-0.0292423	-0.0283996	-0.0443302	0.0363367	-0.0679508	-0.0784267	0.0292423	-0.0292423	0.00187045	-0.0457868	0.0600734	-0.0459954	-0.0512565	0.0253122	-0.0253122	-0.0334213	-0.0388702	0.00767405	-0.0467889	-0.0638555	0.00082928	0.00827154	-0.0163845	0.029746	-0.0161328	-0.0222565	0.00692992	0.00485072	-0.0258837	-0.0123964
Aa_V_prop	-0.0761744	-0.0705443	-0.0625815	-0.0978882	-0.105675	-0.0757532	-0.0855074	-0.0494833	-0.00705868	-0.0898583	-0.0916055	-0.099922	0.0376554	-0.0250221	0.0678745	0.0219064	-0.0508208	-0.0690954	-0.0357588	0.0357588	-0.0174347	0.0667867	0.0234971	-0.0397163	-0.0697774	-0.0357588	0.0357588	-0.00783455	0.065122	-0.00988739	0.00365885	-0.0363991	-0.0400999	0.0400999	-0.0320014	0.0716149	0.0392101	-0.0677734	-0.0757236	0.0416741	-0.110292	-0.0624198	-0.0737377	-0.120132	-0.103271	0.0288103	0.0202294	-0.0515474	0.0550364
Aa_Y_prop	-0.040394	-0.0358496	-0.0329527	-0.0550766	-0.0583209	-0.0465504	-0.00978343	0.0052219	0.00411494	-0.0133121	-0.0143147	-0.0160013	-0.0200737	-0.0181493	-0.0724427	-0.110755	0.0647768	0.0748155	0.0211296	-0.0211296	-0.016144	-0.0731251	-0.11347	0.0692497	0.0725468	0.0211296	-0.0211296	0.00931123	-0.0739321	-0.0572927	0.0545036	0.0662874	0.0186211	-0.0186211	-0.0329699	-0.0696975	-0.128086	0.0474119	0.0702636	-0.0251204	-0.0661176	-0.0869386	-0.118357	0.00497309	-0.016489	-0.13042	-0.123027	0.0683285	0.0171539
linear_density	0.0388046	0.0247813	0.0208893	0.0785079	0.0861636	0.0983776	0.00729431	-0.00311924	-0.0341768	0.00907207	0.00939498	0.0313714	0.00895932	-0.0887038	-0.0909151	-0.17734	0.0244888	0.108774	-0.00963182	0.00963182	-0.0940851	-0.0905477	-0.173971	0.0155926	0.114633	-0.00963182	0.00963182	-0.0931835	-0.0898333	-0.131264	-0.0158572	0.0804819	-0.00804273	0.00804273	-0.0605013	-0.0920503	-0.183237	0.0446739	0.0974607	-0.0179252	-0.0566487	-0.0219323	-0.11789	0.0213744	0.0531199	-0.15542	-0.12729	0.0540536	0.0253
score_min_all	-0.094485	-0.0995252	-0.105422	-0.0677992	-0.0576096	0.0393894	0.161211	0.077974	0.0126067	0.167514	0.168062	0.1671	0.0120339	0.283776	-0.190212	0.143091	0.262134	0.2363	-0.0161581	0.0161581	0.272075	-0.187788	0.143483	0.248084	0.234075	-0.0161581	0.0161581	0.209711	-0.184275	0.128532	0.171415	0.154366	-0.00650864	0.00650864	0.274032	-0.198157	0.127831	0.252815	0.259875	0.028123	0.232957	0.0511439	0.168893	0.240093	0.151167	0.11251	0.112536	0.0342617	-0.0484224
mirna_max_stringent	-0.0211733	-0.018427	-0.0156052	-0.0291619	-0.0298248	-0.0304401	0.0211625	0.0554068	0.0792393	0.0155288	0.01572	-0.0302984	0.0447023	0.193237	-0.0618178	0.11914	0.161083	0.0860324	-0.0450476	0.0450476	0.191768	-0.061622	0.117502	0.161847	0.0845174	-0.0450476	0.0450476	0.187578	-0.0612513	0.14123	0.141288	0.0940922	-0.044142	0.044142	0.150718	-0.0621834	0.0856471	0.125687	0.0619004	0.0102866	0.0351982	-0.0655267	0.00117195	0.0615545	-0.0120849	0.08959	0.0875017	-0.0519226	-0.0314398
mirna_mean_stringent	-0.0188564	-0.0170435	-0.0139313	-0.0254684	-0.0266457	-0.0260893	-0.0101383	0.0113863	0.0486831	-0.0145973	-0.0150014	-0.0532546	0.028629	0.112888	-0.0454151	0.0934768	0.0749424	0.0293968	-0.0289803	0.0289803	0.116075	-0.0452345	0.092922	0.0812496	0.0317439	-0.0289803	0.0289803	0.134469	-0.0448772	0.113593	0.0917451	0.0528576	-0.0280966	0.0280966	0.0681156	-0.045748	0.064574	0.038441	0.00105279	0.000360237	0.00319688	-0.0557601	0.0011812	0.00447482	-0.0327805	0.0641493	0.0625336	-0.0444428	-0.0469592
mirna_sd_stringent	-0.0192079	-0.0168115	-0.0138109	-0.0268055	-0.0277391	-0.0289097	0.00498624	0.0368146	0.0752121	-0.000857664	-0.00103576	-0.0524416	0.041479	0.157333	-0.0455888	0.108988	0.121535	0.0592768	-0.0418152	0.0418152	0.158863	-0.0453996	0.107636	0.126012	0.0589958	-0.0418152	0.0418152	0.169349	-0.0450455	0.13084	0.125246	0.0799083	-0.0409381	0.0409381	0.108801	-0.0459966	0.0770419	0.0799465	0.0284628	0.00974474	0.0140611	-0.0662202	-0.00295361	0.0281427	-0.0284416	0.0775788	0.0754236	-0.0513854	-0.040231
mirna_sum_stringent	-0.0221119	-0.0203656	-0.017543	-0.0268518	-0.0265438	-0.0247278	0.0193058	-0.0036361	0.00563989	0.0214266	0.0229887	0.0196548	0.003578	0.158666	-0.0980836	0.0618367	0.161147	0.0961812	-0.00391738	0.00391738	0.145762	-0.0979804	0.0620303	0.145888	0.0895086	-0.00391738	0.00391738	0.129821	-0.0976364	0.0714094	0.115455	0.0635664	-0.00311755	0.00311755	0.155813	-0.0976756	0.0449185	0.16087	0.115375	-0.039976	0.119055	0.0189522	0.0645166	0.145335	0.0736019	0.0630702	0.0647679	-0.0517824	-0.00547742
mirna_max_stringent_log2	-0.0963225	-0.0979165	-0.0894573	-0.0926495	-0.090763	-0.0395221	0.14243	0.0467768	-0.0313536	0.152584	0.154312	0.185755	-0.0148519	0.400202	-0.353659	0.194236	0.37575	0.313685	0.0123872	-0.0123872	0.384702	-0.352318	0.196386	0.356036	0.315071	0.0123872	-0.0123872	0.299986	-0.350026	0.171114	0.258149	0.200049	0.0181046	-0.0181046	0.389633	-0.356944	0.174619	0.362091	0.346696	0.0106969	0.341555	0.0679591	0.221452	0.379194	0.243915	0.171371	0.173237	0.0118247	-0.060885
mirna_mean_stringent_log2	-0.0958522	-0.097594	-0.0891014	-0.0921739	-0.0906155	-0.0387463	0.136494	0.044731	-0.0298705	0.146024	0.14754	0.177167	-0.0152545	0.385569	-0.339156	0.195261	0.355489	0.293281	0.0127898	-0.0127898	0.372047	-0.337817	0.197317	0.338171	0.294658	0.0127898	-0.0127898	0.295541	-0.335531	0.174094	0.250542	0.190656	0.0185062	-0.0185062	0.370206	-0.342492	0.174276	0.338263	0.321884	0.0088082	0.324096	0.0628234	0.214825	0.354939	0.227208	0.170556	0.172324	0.0103134	-0.0612026
mirna_sd_stringent_log2	-0.0940128	-0.0958452	-0.0874927	-0.089949	-0.0881654	-0.0374129	0.141587	0.0448118	-0.0263488	0.151301	0.152965	0.177778	-0.0175047	0.39212	-0.337863	0.193637	0.365494	0.30563	0.0150731	-0.0150731	0.377197	-0.336543	0.195756	0.346398	0.306841	0.0150731	-0.0150731	0.299948	-0.334288	0.170535	0.258736	0.199318	0.0207074	-0.0207074	0.378062	-0.34114	0.174136	0.3482	0.334662	0.00841982	0.332799	0.0679445	0.217645	0.367532	0.237507	0.17068	0.172472	0.0085949	-0.0628698
mirna_sum_stringent_log2	-0.097193	-0.0989942	-0.0904484	-0.0925811	-0.0903729	-0.0385456	0.147227	0.036071	-0.04685	0.159439	0.161524	0.203898	-0.0160026	0.398209	-0.357447	0.193301	0.373853	0.311867	0.01354	-0.01354	0.381256	-0.35611	0.195838	0.351601	0.313507	0.01354	-0.01354	0.29111	-0.353824	0.168121	0.247389	0.189374	0.01925	-0.01925	0.394997	-0.360673	0.174952	0.369235	0.35365	0.00949178	0.370296	0.0945246	0.246319	0.404631	0.270585	0.172525	0.174571	0.010109	-0.0602102
mirna_max_all	-0.0352627	-0.0332876	-0.0291533	-0.040483	-0.0409356	-0.0326395	0.040816	0.035664	0.00212195	0.0420797	0.0428381	0.0482345	0.0327586	0.245654	-0.135636	0.102177	0.244328	0.138483	-0.0333351	0.0333351	0.22114	-0.135306	0.102314	0.215425	0.125645	-0.0333351	0.0333351	0.173504	-0.134709	0.118813	0.134991	0.0714721	-0.0319169	0.0319169	0.254156	-0.136244	0.0734784	0.262315	0.180377	0.0386506	0.132564	-0.0224588	0.0430365	0.191727	0.070552	0.0689612	0.0681539	0.0139587	-0.0434948
mirna_mean_all	-0.0326685	-0.0311275	-0.027954	-0.0368983	-0.0389593	-0.0253797	0.0255565	0.021684	0.0207736	0.0242761	0.0237261	0.00358493	0.0382905	0.150668	-0.126304	0.0954912	0.123513	0.0505885	-0.0389211	0.0389211	0.141327	-0.125926	0.0964944	0.113046	0.0417969	-0.0389211	0.0389211	0.118966	-0.125294	0.114602	0.0660121	0.0198825	-0.0373643	0.0373643	0.143027	-0.127131	0.0653881	0.131625	0.0777618	0.0343953	0.0493501	-0.0458943	0.0174969	0.069843	0.000712253	0.0610825	0.0599215	-0.0103018	-0.0510859
mirna_sd_all	-0.0337474	-0.0321238	-0.028415	-0.0380066	-0.0392805	-0.0282773	0.0334854	0.0303517	0.0158482	0.0331672	0.033197	0.0209896	0.0376322	0.196197	-0.12205	0.100757	0.179768	0.0944718	-0.0382326	0.0382326	0.179143	-0.121696	0.101138	0.159798	0.0829452	-0.0382326	0.0382326	0.148817	-0.121082	0.120357	0.101643	0.0465524	-0.0367477	0.0367477	0.194004	-0.12282	0.0699213	0.190931	0.12864	0.0409225	0.0846502	-0.0359001	0.0262754	0.123682	0.0330926	0.0647715	0.0637754	-0.000604258	-0.0494018
mirna_sum_all	-0.0318303	-0.0303611	-0.0266311	-0.0353239	-0.0346895	-0.0276284	0.0525707	-0.00803159	-0.0410425	0.0602483	0.0628507	0.0924602	0.018457	0.189174	-0.162782	0.0597624	0.20334	0.125197	-0.0189432	0.0189432	0.161613	-0.162547	0.0607846	0.169681	0.114963	-0.0189432	0.0189432	0.115697	-0.162038	0.0574608	0.103578	0.0400389	-0.0177675	0.0177675	0.219694	-0.162761	0.049542	0.237796	0.185119	-0.00415117	0.206031	0.0684507	0.115455	0.247556	0.153724	0.0550264	0.0559943	0.00280362	-0.018773
mirna_max_all_log2	-0.103059	-0.107552	-0.106823	-0.0825027	-0.0747771	0.0110264	0.184012	0.0753848	-0.00982771	0.194146	0.195619	0.213507	-0.00947187	0.389813	-0.313623	0.178388	0.374669	0.318003	0.00584272	-0.00584272	0.370427	-0.311534	0.17954	0.351044	0.315555	0.00584272	-0.00584272	0.279878	-0.308345	0.160667	0.236393	0.191535	0.014289	-0.014289	0.388974	-0.319764	0.15883	0.373741	0.365936	0.0232791	0.330824	0.0796432	0.218995	0.362608	0.233788	0.148319	0.149626	0.0499091	-0.0671945
mirna_mean_all_log2	-0.102139	-0.106279	-0.105791	-0.0828528	-0.0757501	0.0101558	0.174807	0.0705922	-0.00737355	0.184123	0.185319	0.200228	-0.00875572	0.365995	-0.300916	0.174984	0.345761	0.290919	0.00511608	-0.00511608	0.349709	-0.298814	0.176284	0.326114	0.288946	0.00511608	-0.00511608	0.266051	-0.295629	0.161375	0.218759	0.175793	0.0135885	-0.0135885	0.361669	-0.307161	0.153054	0.343587	0.334821	0.0207399	0.303654	0.0703713	0.20465	0.329047	0.21056	0.142692	0.143812	0.050577	-0.0626533
mirna_sd_all_log2	-0.102706	-0.107018	-0.106424	-0.0827249	-0.0752638	0.0106244	0.17934	0.0736905	-0.00781622	0.188988	0.190316	0.206345	-0.00889088	0.378308	-0.306544	0.17683	0.360635	0.304488	0.00525951	-0.00525951	0.360476	-0.30445	0.177979	0.339134	0.302231	0.00525951	-0.00525951	0.273629	-0.301265	0.161626	0.228112	0.183961	0.0137123	-0.0137123	0.375505	-0.312734	0.155792	0.358888	0.350199	0.0227602	0.316673	0.0742086	0.211041	0.345631	0.221474	0.145307	0.146491	0.0499015	-0.0650526
mirna_sum_all_log2	-0.104825	-0.109789	-0.108528	-0.0828999	-0.0749153	0.0114432	0.189865	0.0590525	-0.032343	0.202895	0.2048	0.238515	-0.0123143	0.388246	-0.318913	0.179214	0.371924	0.315215	0.00867731	-0.00867731	0.368047	-0.316823	0.181028	0.346549	0.313845	0.00867731	-0.00867731	0.269194	-0.313634	0.158228	0.22262	0.176807	0.0171355	-0.0171355	0.395377	-0.325	0.161082	0.380816	0.373694	0.0194698	0.36645	0.11563	0.251976	0.3919	0.266637	0.151711	0.153226	0.047651	-0.0629053
seq_depth_mirna	0.0141852	0.0106718	0.00971385	0.0232248	0.0233604	0.0265794	0.0900931	0.0814763	0.0450749	0.0892074	0.0893499	0.0578309	-0.00385611	-0.00242803	-0.00705364	-0.00845731	0.003562	0.00535899	0.00382307	-0.00382307	-0.00315134	-0.00702897	-0.00887157	0.00305058	0.00593484	0.00382307	-0.00382307	-0.00641526	-0.00700111	-0.00689843	-0.00293562	-0.000727005	0.00389154	-0.00389154	0.000527083	-0.00710563	-0.00798098	0.00590034	0.00903691	-0.0056373	-0.00131425	0.00102947	-0.00567013	0.00354325	0.00461625	-0.00986475	-0.0098457	0.00339814	0.00590902
circ_score_median	-0.123811	-0.123445	-0.113807	-0.123855	-0.123078	-0.0585437	0.129504	0.0515381	-0.0204993	0.137163	0.138128	0.154419	-0.00544478	0.354303	-0.309102	0.176359	0.329125	0.279191	0.00220488	-0.00220488	0.337087	-0.307263	0.179144	0.30732	0.278708	0.00220488	-0.00220488	0.259472	-0.304287	0.154431	0.217902	0.180959	0.00975197	-0.00975197	0.348452	-0.314589	0.158692	0.321654	0.306327	0.0328163	0.291903	0.0348408	0.199285	0.313661	0.185772	0.149088	0.151155	0.00197463	-0.0497082
circ_score_max	-0.0827933	-0.0822684	-0.0757745	-0.0845427	-0.083743	-0.0427902	0.107498	0.0369584	-0.0499699	0.118048	0.120362	0.180231	-0.0201309	0.314269	-0.205155	0.0955271	0.340815	0.326286	0.0183132	-0.0183132	0.285702	-0.204129	0.0910608	0.308735	0.330578	0.0183132	-0.0183132	0.172455	-0.202457	0.0693604	0.165573	0.173884	0.0225093	-0.0225093	0.360975	-0.20808	0.0996528	0.377751	0.385022	0.00206803	0.294983	0.0859797	0.149833	0.370497	0.257875	0.0859072	0.0874666	0.0291566	-0.0113393
circ_mean	-0.0249985	-0.0234043	-0.0213578	-0.0295347	-0.0293983	-0.0221128	-0.0182241	-0.0372857	-0.029479	-0.0167869	-0.016548	0.00251426	0.00548365	0.0846592	-0.0308299	0.0417577	0.0789498	0.0656346	-0.00610075	0.00610075	0.0828221	-0.0305284	0.0414409	0.077361	0.0658311	-0.00610075	0.00610075	0.0682908	-0.0299844	0.0399552	0.058096	0.0469831	-0.00464869	0.00464869	0.0764962	-0.031845	0.0357977	0.0700092	0.0656083	0.0181234	0.0621282	0.0205067	0.0403167	0.0689383	0.0450827	0.0314807	0.0307529	0.00838956	0.002706
circ_sd	-0.0209206	-0.0196249	-0.0174961	-0.0249077	-0.0240957	-0.0205722	0.00261419	-0.0164326	-0.00625104	0.00329258	0.00372858	0.00396888	0.00031664	0.0907643	-0.043008	0.0307699	0.0958782	0.0848857	-0.00077853	0.00077853	0.0871986	-0.0428334	0.031639	0.0932421	0.0860359	-0.00077853	0.00077853	0.0744562	-0.0424177	0.0266756	0.0760732	0.0635404	0.000299849	-0.000299849	0.0823893	-0.0435484	0.0276937	0.0824997	0.0811153	0.0235689	0.0633344	0.0142037	0.0303064	0.0814826	0.0513644	0.023522	0.0220542	-0.0035087	0.00949288
circ_sum	-0.024417	-0.0226045	-0.0202021	-0.0291154	-0.0281316	-0.0248314	0.0290861	-0.00310886	-0.0232523	0.0324176	0.0338037	0.0556136	-0.00203511	0.188879	-0.156087	0.0470284	0.213168	0.175901	0.00145206	-0.00145206	0.176188	-0.155776	0.0471348	0.200147	0.178619	0.00145206	-0.00145206	0.115043	-0.155208	0.0345369	0.12038	0.10405	0.00280789	-0.00280789	0.206386	-0.156546	0.0476833	0.222511	0.195943	0.0173822	0.172291	0.0301018	0.0810902	0.223065	0.133939	0.0467314	0.0468913	0.00684352	0.000876876
circ_mean_log2	-0.0317927	-0.0299316	-0.0286169	-0.0359716	-0.0362013	-0.0210648	-0.0295053	-0.0493682	-0.0413246	-0.0276621	-0.0275278	0.00229114	0.0133819	0.112683	-0.0824941	0.0582375	0.102951	0.0903319	-0.0143158	0.0143158	0.109808	-0.0819741	0.0586308	0.0992088	0.0892956	-0.0143158	0.0143158	0.0884827	-0.0811243	0.052263	0.0746516	0.0646163	-0.0121068	0.0121068	0.104127	-0.0840423	0.0517526	0.0935027	0.0932027	0.0221606	0.0893784	0.0133944	0.0642347	0.0927024	0.0573044	0.0481688	0.0485924	0.00697097	-0.0168656
circ_sd_log2	-0.0318915	-0.0300691	-0.0286221	-0.0360847	-0.0362298	-0.0215073	-0.0266846	-0.047598	-0.0402075	-0.0247708	-0.0245774	0.00456478	0.0118179	0.118728	-0.0876316	0.0587091	0.110603	0.097855	-0.0127503	0.0127503	0.115424	-0.0871152	0.0590548	0.106439	0.0968604	-0.0127503	0.0127503	0.0925013	-0.0862662	0.0519965	0.0799721	0.0697274	-0.0105485	0.0105485	0.110433	-0.0891459	0.0526964	0.100672	0.100972	0.0220372	0.0942647	0.0139337	0.0657435	0.0998499	0.0619243	0.0491603	0.0495328	0.00652658	-0.0158856
circ_sum_log2	-0.0314875	-0.0296181	-0.0282745	-0.0356698	-0.0358332	-0.0211692	-0.0237645	-0.0462914	-0.040478	-0.0216401	-0.0214164	0.00838201	0.0131145	0.122017	-0.0947796	0.0596206	0.11424	0.101244	-0.0140476	0.0140476	0.118317	-0.0942593	0.0599341	0.109473	0.100151	-0.0140476	0.0140476	0.0931577	-0.0934061	0.0525452	0.0803271	0.0706227	-0.0118413	0.0118413	0.115317	-0.0962669	0.053733	0.106077	0.106137	0.0213046	0.0999342	0.0156309	0.0693077	0.10626	0.0666897	0.0507257	0.0512674	0.00811337	-0.0172347
sequencing_depth_transcriptomics	0.0103773	0.00881931	0.00826275	0.0135804	0.0132114	0.0128168	0.0344915	0.0387547	0.0253841	0.0341939	0.0344918	0.0214766	-0.0032614	-0.00698701	-0.00160917	-0.00824451	-0.002665	0.00231945	0.00326953	-0.00326953	-0.00760528	-0.00161333	-0.0088473	-0.00303983	0.00237052	0.00326953	-0.00326953	-0.00810825	-0.00161996	-0.00812074	-0.0042826	-0.000419752	0.00324328	-0.00324328	-0.00384632	-0.00158652	-0.00628217	-0.000581114	0.00421615	-0.00425521	-0.00270237	0.000611688	-0.00444477	-0.000204506	0.00249629	-0.00438643	-0.00446576	-0.00378667	0.00308321
R1_mean	-0.0150696	-0.0185511	-0.0164361	-0.00760074	-0.00630887	0.00790474	0.0183587	0.0169868	0.0155144	0.0173367	0.0177841	0.0039068	-0.0406986	-0.0053907	-0.032923	0.00909164	-0.0144576	-0.0123674	0.040473	-0.040473	-0.00383792	-0.0328731	0.0131693	-0.0171084	-0.0214321	0.040473	-0.040473	0.0121694	-0.0327728	0.0195268	0.00876848	-0.012355	0.0409084	-0.0409084	-0.0132884	-0.0326554	-0.00087185	-0.0209568	0.00261836	-0.0758128	-0.0295948	0.000790852	-0.0162239	-0.0359338	-0.00309384	0.017156	0.0192221	-0.0216022	0.0279855
R2_mean	0.0290497	0.0239862	0.0258279	0.0369357	0.0336188	0.0235041	0.0509467	0.0614904	0.0712882	0.0468283	0.0465843	-0.0119691	-0.0013802	-0.0547156	-0.0681343	-0.126911	0.0291676	0.0829277	0.000209981	-0.000209981	-0.0523446	-0.0675665	-0.12877	0.0325075	0.0808908	0.000209981	-0.000209981	-0.0439551	-0.0666168	-0.114642	0.0374468	0.0672791	0.00293723	-0.00293723	-0.0460541	-0.0695095	-0.114371	0.0161387	0.0844946	-0.0151997	-0.0855696	-0.0426362	-0.114088	-0.0341492	0.00640242	-0.10671	-0.10578	0.0060574	0.0589692
R3_mean	0.11393	0.110632	0.117063	0.107215	0.0995582	0.00676246	0.0402853	0.0531746	0.0838852	0.0327488	0.0313804	-0.0775639	0.017771	-0.0585496	0.00807153	-0.102399	0.00440254	0.0215727	-0.0192644	0.0192644	-0.0432264	0.00898184	-0.102866	0.0259486	0.0268489	-0.0192644	0.0192644	-0.0150507	0.0102828	-0.0871375	0.0454029	0.0439509	-0.0157403	0.0157403	-0.0785306	0.00451723	-0.0984675	-0.0301942	-0.00510949	0.0551459	-0.0618096	-0.0606355	-0.0664286	-0.0412592	-0.0539257	-0.100367	-0.100944	0.0536687	0.0386303
R4_mean	-0.0254353	-0.0243206	-0.0225707	-0.0255564	-0.0232374	-0.0176515	-0.046289	-0.0270638	-0.0448718	-0.0458956	-0.0465009	-0.0328618	-0.0197375	0.00996165	0.0117427	0.00109368	0.0123555	-0.0139488	0.0183287	-0.0183287	0.0143757	0.0126314	-9.4067e-05	0.0196728	-0.0145828	0.0183287	-0.0183287	0.0272795	0.0137916	0.0110867	0.0296696	0.0103205	0.0215714	-0.0215714	-0.00296318	0.00833595	-0.00613581	0.00192607	-0.0268717	-0.0001148	-0.0213359	-0.031296	-0.0151463	-0.022324	-0.0377759	-0.0187788	-0.0213211	0.0668844	-0.0534978
R5_mean	-0.0378545	-0.0354673	-0.0399185	-0.0375374	-0.0330197	0.00102856	-0.0401802	-0.0060723	-0.0109937	-0.0407315	-0.0405093	-0.0101424	0.0686617	0.0780511	0.0494568	0.140917	-0.00940887	-0.0821136	-0.0685432	0.0685432	0.0696479	0.0494889	0.138156	-0.018925	-0.0821482	-0.0685432	0.0685432	0.0581638	0.0494022	0.111746	-0.00553284	-0.0593812	-0.0686663	0.0686663	0.0710239	0.0490645	0.142092	-0.00896053	-0.0899692	0.0662482	0.0290382	-0.0136403	0.062964	-0.013587	-0.0587671	0.130204	0.12809	-0.0280856	0.0127841
R6_mean	-0.02305	-0.0166303	-0.025346	-0.0290161	-0.0242715	-0.00127512	-0.0148119	-0.00185328	-0.00251089	-0.0129446	-0.0116974	0.0358115	0.0193799	0.031732	-0.00488922	0.0500073	0.00201985	0.0186082	-0.0150895	0.0150895	0.0176053	-0.00740887	0.0512388	-0.0173997	0.0181742	-0.0150895	0.0150895	-0.0102513	-0.0109566	0.0393133	-0.0447132	-0.0033789	-0.0250564	0.0250564	0.0532547	0.00423247	0.0518207	0.0316298	0.0235403	0.00409202	0.0578252	0.0440232	0.0431481	0.0583247	0.0585343	0.0687861	0.0701833	-0.0614361	-0.0154135
R7_mean	-0.0404718	-0.0400262	-0.037806	-0.040955	-0.0425601	-0.0172433	-0.00564278	-0.0847538	-0.101399	0.00383201	0.00407118	0.0788393	-0.048452	0.00384739	0.0298276	0.0383408	-0.0256596	-0.0298806	0.0477325	-0.0477325	0.00465422	0.0302487	0.0401655	-0.0249376	-0.0260512	0.0477325	-0.0477325	-0.0126029	0.0308515	0.0320166	-0.0551308	-0.0523962	0.049303	-0.049303	0.0134289	0.0280074	0.0330456	-0.000587955	-0.00408567	-0.0455466	0.0923145	0.0879377	0.0960923	0.0648623	0.0659005	0.0195465	0.0203436	-0.00942218	-0.0574137
PSI_mean	-0.0499984	-0.0446133	-0.0487449	-0.0556233	-0.0527748	-0.0185457	-0.036881	-0.0690737	-0.0837616	-0.0296266	-0.0289899	0.0578749	0.00152264	0.0457201	0.0456727	0.0970312	-0.0171374	-0.0409204	6.87496e-05	-6.87496e-05	0.0377161	0.044803	0.0974123	-0.0268794	-0.0368787	6.87496e-05	-6.87496e-05	0.00931585	0.0435116	0.0787982	-0.0584376	-0.0535859	-0.00364083	0.00364083	0.0580442	0.0483678	0.0940772	0.0132557	-0.0297957	0.00635502	0.103972	0.0716611	0.110472	0.070722	0.0467707	0.0851678	0.0849475	-0.0292759	-0.0591128
STDEV_mean	-0.0607455	-0.0602009	-0.0646901	-0.0477007	-0.0396341	0.00706585	0.00140836	-0.0627416	-0.107506	0.012033	0.0133738	0.102023	-0.0758415	0.112795	-0.0122032	0.196241	-0.00765568	-0.130227	0.0771603	-0.0771603	0.10608	-0.0129911	0.191263	-0.0154714	-0.120889	0.0771603	-0.0771603	0.0847205	-0.0141632	0.206247	-0.0564173	-0.161869	0.073914	-0.073914	0.110702	-0.00945495	0.162295	0.0308877	-0.0800416	-0.0973614	0.176374	0.109853	0.216634	0.0896187	0.0355351	0.144454	0.146435	-0.0730576	-0.00640282
R1_median	-0.0150515	-0.0183938	-0.0163416	-0.00793782	-0.00684319	0.00740736	0.0217668	0.0191322	0.0140092	0.0208517	0.0212436	0.00838471	-0.0362091	-0.00604945	-0.0365022	0.00683975	-0.0135254	-0.00873979	0.0358794	-0.0358794	-0.00448705	-0.0363879	0.0108059	-0.016032	-0.017307	0.0358794	-0.0358794	0.0118615	-0.0361938	0.0177239	0.00964675	-0.00917727	0.0365677	-0.0365677	-0.0141072	-0.0364598	-0.00302467	-0.0204405	0.00505317	-0.0716636	-0.028823	-0.000382358	-0.0164654	-0.0343067	-0.00190962	0.0149125	0.0170625	-0.0225489	0.0246848
R2_median	0.0285808	0.0237658	0.0257065	0.0357653	0.0321865	0.0217014	0.0502104	0.060938	0.0702778	0.0460829	0.0457915	-0.0121095	-0.00357485	-0.0555153	-0.0699419	-0.125822	0.0272314	0.0820364	0.00238482	-0.00238482	-0.0530651	-0.0693636	-0.127658	0.0306558	0.0799165	0.00238482	-0.00238482	-0.0442191	-0.0683977	-0.113877	0.0364842	0.0683101	0.00515338	-0.00515338	-0.0475031	-0.071349	-0.11331	0.0137026	0.081784	-0.0180312	-0.0852142	-0.0451008	-0.112636	-0.0350236	0.00457548	-0.105751	-0.104808	0.0050895	0.0594853
R3_median	0.112427	0.109096	0.116115	0.105481	0.0975387	0.00422048	0.0374522	0.0514915	0.0819026	0.0299684	0.0286047	-0.0794929	0.0162124	-0.0609921	0.00876305	-0.103862	0.00233179	0.0209842	-0.0177018	0.0177018	-0.0465292	0.00967049	-0.104914	0.0232692	0.0260419	-0.0177018	0.0177018	-0.0178017	0.0109657	-0.0880181	0.0423415	0.0430855	-0.0141906	0.0141906	-0.0794583	0.00521811	-0.0995697	-0.0305935	-0.00518781	0.0532189	-0.062599	-0.0606318	-0.0674583	-0.041598	-0.0538209	-0.101485	-0.102105	0.0543446	0.0401428
R4_median	-0.0261799	-0.0252325	-0.023069	-0.0261034	-0.0238808	-0.0186202	-0.0469509	-0.0265722	-0.0440889	-0.0466615	-0.0472652	-0.0354858	-0.016259	0.017983	0.0111912	0.00317062	0.0213444	-0.00904155	0.0148332	-0.0148332	0.0220182	0.0120913	0.00112829	0.0288654	-0.0099079	0.0148332	-0.0148332	0.036516	0.0132695	0.0152865	0.038872	0.0145302	0.0181234	-0.0181234	0.00255755	0.00774403	-0.00506419	0.00788599	-0.0222028	0.00185008	-0.0209044	-0.0318224	-0.0172213	-0.0194	-0.0364932	-0.0177917	-0.020308	0.0655823	-0.0536284
R5_median	-0.0373071	-0.0349027	-0.0395518	-0.0369464	-0.0323544	0.0018441	-0.0391893	-0.00425444	-0.00892237	-0.0399111	-0.0397105	-0.0107125	0.0685964	0.0813062	0.0485141	0.144207	-0.00772517	-0.0814517	-0.0685069	0.0685069	0.0730842	0.0485636	0.141354	-0.0169858	-0.081581	-0.0685069	0.0685069	0.0601106	0.0485006	0.111864	-0.00297448	-0.0582899	-0.0685625	0.0685625	0.0742753	0.0480643	0.147115	-0.00838162	-0.089567	0.0656371	0.0288517	-0.0152076	0.0634956	-0.0144715	-0.0605391	0.134975	0.132738	-0.0281164	0.0140068
R6_median	-0.0211722	-0.0148654	-0.0243319	-0.0263857	-0.0211038	0.00282541	-0.0119491	-0.00040687	-0.00122219	-0.0100207	-0.00872506	0.0391736	0.0197622	0.0269345	-0.00415359	0.0445769	4.89592e-06	0.0177894	-0.0153097	0.0153097	0.01351	-0.00676945	0.0466621	-0.0191931	0.0176671	-0.0153097	0.0153097	-0.0132063	-0.0104546	0.036801	-0.0467135	-0.00458039	-0.025654	0.025654	0.0480948	0.00532107	0.0446158	0.0301814	0.0230244	0.00542957	0.0573757	0.0474037	0.0422106	0.0584965	0.060661	0.0621188	0.0637042	-0.0608299	-0.0173428
R7_median	-0.0399107	-0.039504	-0.0373125	-0.0403179	-0.0418645	-0.0168524	-0.00739458	-0.0868226	-0.0995206	0.00203237	0.00231262	0.0758921	-0.0519018	0.00216812	0.0321506	0.0384986	-0.028017	-0.0330993	0.051187	-0.051187	0.00283428	0.032567	0.0404743	-0.0276224	-0.0292791	0.051187	-0.051187	-0.0159454	0.0331626	0.0312353	-0.0591542	-0.0568552	0.0527389	-0.0527389	0.0135141	0.0303369	0.033599	-0.000775475	-0.00521325	-0.0477442	0.0919163	0.0889634	0.0964024	0.0638302	0.065552	0.0200952	0.0207243	-0.00645655	-0.055939
PSI_median	-0.048604	-0.0433749	-0.047856	-0.0536367	-0.0504215	-0.016015	-0.0371104	-0.0695205	-0.0810299	-0.0299354	-0.0292382	0.056174	-0.000185093	0.0441863	0.0484117	0.0959707	-0.0183237	-0.0431343	0.00186365	-0.00186365	0.0363867	0.0474892	0.0966361	-0.0280719	-0.0390979	0.00186365	-0.00186365	0.00738172	0.0461214	0.0779955	-0.0604031	-0.0568926	-0.00205314	0.00205314	0.057296	0.0512906	0.0927765	0.0132204	-0.0302252	0.00595194	0.102953	0.0738465	0.109686	0.0697217	0.0470943	0.0840523	0.0837628	-0.0268441	-0.0586119
STDEV_median	-0.0605739	-0.0599838	-0.064357	-0.0478586	-0.0400615	0.00633521	0.00117305	-0.0637528	-0.107216	0.0118001	0.0130878	0.101003	-0.0751839	0.111502	-0.00764838	0.196814	-0.00983194	-0.133354	0.0762639	-0.0762639	0.10493	-0.00829281	0.191661	-0.0174237	-0.124118	0.0762639	-0.0762639	0.0831988	-0.0092656	0.20708	-0.0590699	-0.164382	0.0735761	-0.0735761	0.10962	-0.00544774	0.162666	0.0293494	-0.0830635	-0.0952155	0.176454	0.10865	0.217573	0.0887862	0.0331277	0.144843	0.146822	-0.0725041	-0.00691355
R1_min	-0.011466	-0.0148649	-0.0128261	-0.00462393	-0.00363682	0.00808111	0.013415	0.0162753	0.0270912	0.0115594	0.0119924	-0.00997996	-0.0501787	-0.0153392	-0.0325781	0.00135112	-0.0214612	-0.0219105	0.0496858	-0.0496858	-0.015092	-0.0323785	0.00571093	-0.0259546	-0.033277	0.0496858	-0.0496858	0.000672027	-0.0320554	0.00935542	0.0006449	-0.0192725	0.0507236	-0.0507236	-0.0187033	-0.0328641	-0.005636	-0.0240117	-0.00454693	-0.0865714	-0.0390701	-0.00782729	-0.0240691	-0.0446865	-0.0135244	0.0123807	0.0140544	-0.00983295	0.0294108
R2_min	0.0298914	0.0250242	0.0269834	0.0372386	0.0335896	0.022083	0.0483843	0.0623904	0.076964	0.0436272	0.043353	-0.0185295	-0.00862798	-0.0601499	-0.0676416	-0.129827	0.0242892	0.0774674	0.0073529	-0.0073529	-0.0583397	-0.0670167	-0.131796	0.0269541	0.0751331	0.0073529	-0.0073529	-0.0497468	-0.0659692	-0.117533	0.0314283	0.0621357	0.0103086	-0.0103086	-0.0497713	-0.0692489	-0.11637	0.0132669	0.0798568	-0.0261128	-0.0932685	-0.051307	-0.121379	-0.0403094	-0.00216394	-0.108242	-0.107498	0.00894631	0.0617436
R3_min	0.114424	0.110922	0.117739	0.108177	0.100238	0.0064098	0.0421265	0.0542283	0.0833295	0.0345709	0.0331148	-0.0782359	0.0153852	-0.0673466	0.0102368	-0.110328	-0.00092059	0.0201058	-0.0168571	0.0168571	-0.0518107	0.0111273	-0.111007	0.0207836	0.0245276	-0.0168571	0.0168571	-0.0234853	0.0124174	-0.0946601	0.0397718	0.0424758	-0.0133884	0.0133884	-0.0852769	0.00673523	-0.105063	-0.0337037	-0.00527145	0.0511778	-0.06492	-0.0598874	-0.0696312	-0.0434812	-0.0546459	-0.106545	-0.107168	0.0515948	0.0366291
R4_min	-0.0232725	-0.0219187	-0.0199525	-0.0242302	-0.0224655	-0.0195788	-0.046379	-0.0269255	-0.0485639	-0.0459981	-0.0466357	-0.0304757	-0.027446	-0.0142188	0.0166257	-0.0131983	-0.00829609	-0.0233948	0.0260747	-0.0260747	-0.0101953	0.017486	-0.0149328	-0.00125053	-0.024317	0.0260747	-0.0260747	0.00343454	0.0186173	-0.00144343	0.00696408	0.000624364	0.0292128	-0.0292128	-0.0214022	0.0132875	-0.0185829	-0.0117531	-0.0344385	-0.00779711	-0.028309	-0.0333316	-0.0193408	-0.0304046	-0.0421511	-0.0303372	-0.0329807	0.0710704	-0.0505767
R5_min	-0.03865	-0.0362896	-0.0400343	-0.0384609	-0.0343047	-0.00191072	-0.0426294	-0.00641342	-0.0126944	-0.0433265	-0.0431498	-0.0139977	0.0635043	0.0680807	0.0539341	0.12516	-0.0100077	-0.0795002	-0.0634573	0.0634573	0.0592074	0.0540052	0.12248	-0.0199312	-0.0801481	-0.0634573	0.0634573	0.0550815	0.0539807	0.1073	-0.00661935	-0.0563085	-0.0634249	0.0634249	0.0596822	0.0533701	0.121152	-0.00859789	-0.0878319	0.0616654	0.022508	-0.0154728	0.0526843	-0.0145597	-0.0591501	0.110767	0.10898	-0.0277461	0.0097159
R6_min	-0.0279645	-0.0215113	-0.0277803	-0.0354506	-0.0323406	-0.0126382	-0.0225978	-0.00740643	-0.00917286	-0.0207907	-0.0197699	0.025724	0.0196893	0.0295853	-0.000621022	0.0426187	0.00509775	0.0223664	-0.01587	0.01587	0.014975	-0.00285908	0.0422522	-0.0137593	0.0208044	-0.01587	0.01587	-0.00843957	-0.00601041	0.0401218	-0.0432305	0.00112341	-0.0247371	0.0247371	0.0490978	0.00744791	0.0413383	0.0338843	0.0265572	0.00252853	0.0542527	0.0379236	0.0369583	0.0583803	0.0543999	0.0592775	0.0606293	-0.0675965	-0.0141938
R7_min	-0.0403385	-0.0400736	-0.0378473	-0.0404805	-0.0420477	-0.0164055	-0.00930631	-0.0854723	-0.098893	-0.000178126	7.87654e-05	0.0728759	-0.0595217	0.00336934	0.0312617	0.0375395	-0.0256515	-0.0310518	0.0587305	-0.0587305	0.00371694	0.0317189	0.038992	-0.0252556	-0.0268505	0.0587305	-0.0587305	-0.0150184	0.0323725	0.0313914	-0.0581077	-0.0557467	0.0604435	-0.0604435	0.0142039	0.0293046	0.03301	0.000557128	-0.00396747	-0.0541562	0.0890065	0.0847192	0.0915217	0.0637082	0.0638013	0.0194987	0.0204065	-0.00706997	-0.054776
PSI_min	-0.0507604	-0.0453046	-0.0480604	-0.0576401	-0.0558468	-0.0250312	-0.0434452	-0.0709352	-0.0812627	-0.0367832	-0.0363024	0.0452002	-0.0034678	0.0394412	0.046388	0.0904402	-0.0201887	-0.0434615	0.00473934	-0.00473934	0.0308512	0.0457045	0.090112	-0.0301427	-0.0399004	0.00473934	-0.00473934	0.00366714	0.0446822	0.0744445	-0.0628363	-0.0550835	0.00176487	-0.00176487	0.0530902	0.0483946	0.0878611	0.0115852	-0.0327168	-0.00078508	0.0956864	0.062061	0.101853	0.0648943	0.0383139	0.0792801	0.0788549	-0.0266417	-0.0554443
STDEV_min	-0.0627265	-0.0621882	-0.0660573	-0.0499021	-0.0422115	0.00382715	0.00089889	-0.0584119	-0.105257	0.0108778	0.0120835	0.09771	-0.0810223	0.110021	-0.0162354	0.193108	-0.00882593	-0.132114	0.0817097	-0.0817097	0.102639	-0.0166484	0.187467	-0.0168863	-0.123575	0.0817097	-0.0817097	0.0823729	-0.0172871	0.203607	-0.0581755	-0.162085	0.0799248	-0.0799248	0.108529	-0.0148597	0.160234	0.0300757	-0.0820334	-0.103216	0.168909	0.0958986	0.209622	0.0835848	0.0240355	0.142017	0.143868	-0.0761494	-0.00482637
R1_max	-0.0178683	-0.0214576	-0.0193253	-0.00962345	-0.00780999	0.00824637	0.019021	0.0148777	0.00564031	0.0187344	0.0192464	0.0125439	-0.0351929	0.00471995	-0.028671	0.0183013	-0.00841767	-0.0065045	0.0354268	-0.0354268	0.00736136	-0.0288853	0.0221036	-0.00949358	-0.0136911	0.0354268	-0.0354268	0.0227043	-0.0291744	0.0297471	0.0153582	-0.00862787	0.0348023	-0.0348023	-0.00680392	-0.0274518	0.00609079	-0.0179468	0.00714694	-0.0681406	-0.0201627	0.0111895	-0.00786402	-0.0277925	0.00665783	0.0236306	0.0258962	-0.031044	0.0293638
R2_max	0.0284476	0.0230641	0.0245161	0.037463	0.034885	0.0267752	0.0544425	0.0607713	0.0662293	0.051041	0.0508876	-0.00437239	0.00754611	-0.0480056	-0.0665459	-0.123629	0.0354471	0.0878501	-0.00854868	0.00854868	-0.0453486	-0.0660692	-0.125322	0.0390947	0.0860633	-0.00854868	0.00854868	-0.0374291	-0.065269	-0.111297	0.0439002	0.07042	-0.00619265	0.00619265	-0.0403434	-0.0675791	-0.112116	0.0213398	0.0904528	-0.0020425	-0.076587	-0.0305032	-0.106351	-0.0261628	0.0170715	-0.104868	-0.103807	0.00311487	0.0552688
R3_max	0.113702	0.110731	0.115474	0.107221	0.100613	0.0120494	0.0431865	0.0548584	0.0867728	0.0357384	0.0345132	-0.0708402	0.0210975	-0.0474142	0.00378385	-0.0933065	0.0118975	0.0248817	-0.0225835	0.0225835	-0.0317661	0.00469662	-0.0929414	0.0334414	0.0310213	-0.0225835	0.0225835	-0.00472597	0.0059852	-0.0794978	0.0535435	0.0470251	-0.0190693	0.0190693	-0.0702579	0.000253544	-0.0906741	-0.0255906	-0.00324679	0.0593107	-0.0568706	-0.0598798	-0.0616927	-0.0373684	-0.0512863	-0.0926956	-0.0932484	0.0533882	0.038524
R4_max	-0.0254646	-0.0244302	-0.0237062	-0.0247642	-0.0216525	-0.0128084	-0.0434733	-0.0262639	-0.0402344	-0.0429751	-0.043498	-0.0303313	-0.0156915	0.024415	0.00681931	0.0118566	0.0229178	-0.00929222	0.0143229	-0.0143229	0.0295267	0.00768683	0.0120823	0.0301786	-0.00928762	0.0143229	-0.0143229	0.0395466	0.00880904	0.0179565	0.0411214	0.0148814	0.0174811	-0.0174811	0.00912377	0.00352712	0.0040476	0.00940955	-0.0231167	0.00466155	-0.0143485	-0.0275778	-0.00887733	-0.0163716	-0.0331707	-0.00892309	-0.0113463	0.0631919	-0.0556728
R5_max	-0.0377323	-0.0353941	-0.0400746	-0.0373735	-0.0327183	0.00225927	-0.0400135	-0.00944625	-0.0136293	-0.0401116	-0.0398128	-0.00583811	0.0740583	0.0816778	0.0471571	0.148076	-0.0103367	-0.0842332	-0.0738163	0.0738163	0.0736104	0.0471191	0.145452	-0.01971	-0.0836347	-0.0738163	0.0738163	0.0583245	0.0469271	0.11488	-0.00743684	-0.0628063	-0.0742156	0.0742156	0.0755599	0.04704	0.150578	-0.0092269	-0.0909924	0.0714714	0.0353563	-0.00846839	0.0710919	-0.0107584	-0.0547338	0.137909	0.135737	-0.0270152	0.0127055
R6_max	-0.0214051	-0.0149992	-0.0243542	-0.027159	-0.0220085	0.00176603	-0.0135014	-0.000700946	1.22731e-05	-0.0116728	-0.0103531	0.0380059	0.0172775	0.041238	-0.0067125	0.0683021	-3.47896e-05	0.0120222	-0.0129622	0.0129622	0.0272586	-0.00924874	0.0700965	-0.0196853	0.0123771	-0.0129622	0.0129622	-0.00780379	-0.0128198	0.0432439	-0.0441355	-0.00930236	-0.0229919	0.0229919	0.0651228	0.00247735	0.0763727	0.0292888	0.0175816	0.00396165	0.0613346	0.0436549	0.0520492	0.0553416	0.0559208	0.0908383	0.0919714	-0.0539011	-0.014391
R7_max	-0.0404789	-0.0398323	-0.0375884	-0.0413837	-0.0430697	-0.0182987	-0.000980429	-0.0803004	-0.103373	0.00860976	0.00877789	0.0848155	-0.0333192	0.00627292	0.0255037	0.0382486	-0.0223635	-0.0243822	0.0326755	-0.0326755	0.00763806	0.0258879	0.0401425	-0.0209264	-0.0208529	0.0326755	-0.0326755	-0.00626101	0.0264398	0.0331972	-0.0469295	-0.0433008	0.0341028	-0.0341028	0.0124253	0.023839	0.0318565	-0.00136021	-0.00275278	-0.0341716	0.0932364	0.0871555	0.0970592	0.0655024	0.0663612	0.0186248	0.0195089	-0.014872	-0.058973
PSI_max	-0.0503818	-0.0450192	-0.0496558	-0.0555514	-0.0523727	-0.0162206	-0.0320405	-0.0670747	-0.0887009	-0.0243135	-0.0236379	0.0684414	0.00837243	0.0537098	0.0429589	0.104749	-0.0127176	-0.0363944	-0.00667887	0.00667887	0.0463813	0.0420322	0.105459	-0.0218234	-0.0318457	-0.00667887	0.00667887	0.0174787	0.0406564	0.0839706	-0.0510514	-0.0484851	-0.0106116	0.0106116	0.0633591	0.0458808	0.101803	0.0142149	-0.0271358	0.0142179	0.110471	0.0757919	0.117577	0.0749351	0.0517598	0.0923583	0.0924368	-0.0331543	-0.0617747
STDEV_max	-0.0572231	-0.0567167	-0.0618804	-0.0438789	-0.0352069	0.0110437	0.0025253	-0.0638091	-0.106577	0.0135158	0.0150432	0.104656	-0.0692422	0.113119	-0.013821	0.192449	-0.00418067	-0.120992	0.0715979	-0.0715979	0.106962	-0.0152276	0.188387	-0.0119036	-0.110981	0.0715979	-0.0715979	0.0855785	-0.0172686	0.201515	-0.05071	-0.154623	0.0659469	-0.0659469	0.110777	-0.00877616	0.158734	0.0327535	-0.0717013	-0.0920562	0.179202	0.123733	0.216426	0.0948773	0.0506841	0.141789	0.1438	-0.0686709	-0.00711851
R1_sd	-0.0235286	-0.0251048	-0.0243509	-0.0170934	-0.014527	0.00348101	0.019564	-0.00533492	-0.0618927	0.0241763	0.0245603	0.068102	0.0236306	0.0685443	0.000694964	0.070086	0.0348077	0.0376615	-0.0222028	0.0222028	0.0764869	-0.000127585	0.0689616	0.0449805	0.0486605	-0.0222028	0.0222028	0.0769481	-0.00135828	0.0855613	0.041487	0.0208461	-0.0254813	0.0254813	0.0401173	0.00379227	0.047715	0.0139422	0.0326973	0.0286764	0.0561	0.0539368	0.0550084	0.042934	0.0551037	0.0507858	0.0533569	-0.0677944	0.00174236
R2_sd	0.000675547	-0.00215811	-0.00399911	0.00815003	0.0116353	0.0227953	0.0373532	0.0073644	-0.0297284	0.0418787	0.0423382	0.0569413	0.0530467	0.0473526	-0.0158308	0.0101492	0.0547587	0.0620417	-0.0525291	0.0525291	0.0499914	-0.0161216	0.010528	0.0580002	0.0634223	-0.0525291	0.0525291	0.048785	-0.0166267	0.0130922	0.0588644	0.0499856	-0.0536184	0.0536184	0.0379786	-0.014521	0.00348966	0.0414864	0.0627297	0.0865952	0.0563199	0.069037	0.0439721	0.0547847	0.0761349	0.000779481	0.00207087	-0.0240389	-0.0120599
R3_sd	0.0125527	0.014095	0.00913411	0.00911554	0.0116374	0.0136262	0.0191735	0.0134171	0.0242361	0.0187562	0.0193707	0.0211851	0.0260373	0.0774027	-0.0419433	0.056448	0.0575206	0.027585	-0.0262884	0.0262884	0.0787027	-0.0417439	0.0596485	0.0587088	0.0346282	-0.0262884	0.0262884	0.0742867	-0.0415609	0.0539656	0.05852	0.0240517	-0.0256444	0.0256444	0.0578672	-0.0424311	0.0451136	0.0384863	0.0168639	0.0400487	0.0321468	-0.00847473	0.0296361	0.0265597	0.00857568	0.0423571	0.0424932	0.00973799	0.00903224
R4_sd	-0.0122597	-0.0130818	-0.0161796	-0.00738436	-0.0032257	0.0161523	0.0086083	0.00133424	0.0214458	0.00918761	0.00938518	-0.00230654	0.0314786	0.138345	-0.0391739	0.0855613	0.115113	0.055624	-0.0317393	0.0317393	0.141604	-0.0389937	0.0918754	0.115635	0.0575205	-0.0317393	0.0317393	0.132736	-0.0387932	0.0731452	0.123703	0.0584675	-0.0310608	0.0310608	0.108646	-0.0395916	0.0726088	0.0812357	0.0439164	0.0394983	0.0497993	0.014178	0.0361965	0.0512292	0.0287674	0.0666749	0.0672779	-0.0132979	-0.0318348
R5_sd	-0.00261977	-0.00254787	-0.00836114	-0.00121207	0.00185902	0.0237136	0.0141858	-0.00999688	-0.0072445	0.0173425	0.0180267	0.0483143	0.0697196	0.0915423	-0.0279181	0.142205	0.00747937	-0.0355133	-0.068931	0.068931	0.0915769	-0.0283359	0.141384	0.00561486	-0.0308289	-0.068931	0.068931	0.0410389	-0.0290034	0.076105	-0.00044722	-0.0412797	-0.0706152	0.0706152	0.0976396	-0.0262159	0.164716	0.00792754	-0.02844	0.0673171	0.0774026	0.032096	0.108134	0.0257668	0.0124408	0.151304	0.149447	-0.00528803	0.00913936
R6_sd	0.0201483	0.0214781	0.00957192	0.0235244	0.0304262	0.0465554	0.0336005	0.0260277	0.0344278	0.0339692	0.0351956	0.0511684	0.00276901	0.0579642	-0.03153	0.105771	-0.00788597	-0.0253126	-0.000508146	0.000508146	0.0565881	-0.0328781	0.114111	-0.0158389	-0.0184988	-0.000508146	0.000508146	0.00996724	-0.0347726	0.0255444	-0.00462557	-0.0303109	-0.00577695	0.00577695	0.0761027	-0.0264772	0.13693	-0.000773766	-0.0220426	0.0110772	0.0418229	0.0230002	0.0654684	0.00661272	0.0155999	0.12723	0.127117	0.0358332	-0.00795803
R7_sd	-0.0107895	-0.00920396	-0.00828413	-0.0141249	-0.0155207	-0.0128505	0.0310134	0.00019008	-0.0461045	0.0351281	0.0347797	0.068697	0.0874379	0.0144317	-0.0125996	0.0108494	0.0104642	0.0270079	-0.0872849	0.0872849	0.0182107	-0.0126349	0.0123956	0.0147512	0.0254739	-0.0872849	0.0872849	0.0308602	-0.0126781	0.0141486	0.0294978	0.0396478	-0.0874466	0.0874466	-0.00127329	-0.0124589	0.00324524	-0.00391242	0.0121738	0.0676099	0.03927	0.0267628	0.0424598	0.0259487	0.026251	0.000453426	0.000725456	-0.0334323	-0.0334176
PSI_sd	-0.00182364	-0.00199358	-0.00820314	0.00362254	0.0077303	0.0280422	0.0435823	0.0131264	-0.0327781	0.0477802	0.048413	0.0889508	0.0420767	0.0639895	-0.0164456	0.0605728	0.0363919	0.0345221	-0.0409354	0.0409354	0.0678159	-0.0170956	0.0636758	0.0389778	0.0381644	-0.0409354	0.0409354	0.0616094	-0.0180466	0.0477884	0.0468937	0.029384	-0.0435043	0.0435043	0.0465132	-0.0139787	0.0554619	0.0182233	0.0287733	0.0550856	0.0625585	0.0473935	0.0635151	0.0456199	0.0506704	0.0518426	0.0540112	-0.0283341	-0.0277979
STDEV_sd	0.0165426	0.0162399	0.0123021	0.0186647	0.0204532	0.0230547	0.0135043	-0.019802	-0.0133991	0.017597	0.0186208	0.0357724	0.0152178	0.0303562	-0.0103054	0.0213404	0.0231989	0.0341961	-0.0115668	0.0115668	0.0325072	-0.0125025	0.0252314	0.0224129	0.0393296	-0.0115668	0.0115668	0.0257105	-0.0155716	0.0220565	0.0204655	0.0169159	-0.0200514	0.0200514	0.0274242	-0.00212276	0.0123604	0.0226965	0.0361898	0.014832	0.0558173	0.0810605	0.0472345	0.0505012	0.0800696	0.0155094	0.0165397	0.0126932	-0.015674
1	0.993181	0.978495	0.925935	0.869786	0.229466	0.174906	0.187702	0.223802	0.162831	0.161577	-0.0261345	-0.0615748	-0.110836	0.107798	-0.0878768	-0.0767107	-0.0507024	0.0614017	-0.0614017	-0.108717	0.107889	-0.0872476	-0.07448	-0.0509374	0.0614017	-0.0614017	-0.0925592	0.107961	-0.0872666	-0.0523817	-0.0179906	0.061668	-0.061668	-0.0984275	0.10694	-0.0746364	-0.0721292	-0.0693941	-0.0216757	-0.0860905	-0.0426479	-0.0754984	-0.0751443	-0.0585783	-0.0711303	-0.0716429	0.0567915	-0.0227951	-0.02339
0.993181	1	0.985259	0.881224	0.81638	0.151273	0.157659	0.18412	0.23348	0.144176	0.142853	-0.0510889	-0.0625375	-0.103537	0.104104	-0.0813477	-0.0722543	-0.0501485	0.0622918	-0.0622918	-0.0999631	0.104238	-0.081004	-0.0678652	-0.0506274	0.0622918	-0.0622918	-0.0823361	0.104371	-0.0800933	-0.0441285	-0.0105534	0.0627254	-0.0627254	-0.0963306	0.103101	-0.0692396	-0.0731098	-0.0754306	-0.0234709	-0.0929867	-0.0632307	-0.0820331	-0.0806581	-0.0733976	-0.0658403	-0.0665498	0.0616772	-0.0261951	-0.0245987
0.978495	0.985259	1	0.842714	0.76958	0.0271242	0.13631	0.157884	0.225826	0.123185	0.12171	-0.0844352	-0.0571992	-0.0937428	0.100775	-0.0716473	-0.0670287	-0.0519657	0.0569826	-0.0569826	-0.0896585	0.100893	-0.0710783	-0.0621695	-0.0512077	0.0569826	-0.0569826	-0.0702448	0.101005	-0.0697266	-0.036373	-0.0100403	0.0573603	-0.0573603	-0.0904967	0.0998494	-0.061759	-0.0708299	-0.0801614	-0.0196577	-0.0861591	-0.06302	-0.0750305	-0.0757523	-0.0728919	-0.0581803	-0.0588132	0.0619563	-0.0229014	-0.0326209
0.925935	0.881224	0.842714	1	0.986384	0.540325	0.22041	0.199716	0.17763	0.213814	0.213177	0.0719104	-0.0563387	-0.12911	0.108592	-0.103624	-0.0883472	-0.0506837	0.0568832	-0.0568832	-0.130132	0.108252	-0.102434	-0.09077	-0.0506483	0.0568832	-0.0568832	-0.121382	0.107728	-0.105928	-0.0772407	-0.0433187	0.0554869	-0.0554869	-0.101277	0.109331	-0.0867654	-0.0675597	-0.0448332	-0.0174675	-0.0574373	0.0337987	-0.0472721	-0.0533512	-0.00340945	-0.0836224	-0.0834989	0.0322506	-0.0114249	-0.00882981
0.869786	0.81638	0.76958	0.986384	1	0.61356	0.222832	0.200238	0.162808	0.21758	0.217966	0.0948523	-0.0512781	-0.129738	0.103387	-0.10342	-0.0893465	-0.0504442	0.0527204	-0.0527204	-0.131835	0.10251	-0.102235	-0.0930639	-0.0507233	0.0527204	-0.0527204	-0.124254	0.101237	-0.10699	-0.080727	-0.0505695	0.0492406	-0.0492406	-0.0985823	0.106134	-0.0858654	-0.0648532	-0.0367532	-0.0120824	-0.0432221	0.0634758	-0.0339472	-0.041835	0.019793	-0.0832327	-0.0828969	0.0237479	-0.00622406	-0.00330235
0.229466	0.151273	0.0271242	0.540325	0.61356	1	0.208893	0.149987	0.00728594	0.214363	0.214922	0.277146	-0.0272379	-0.0974575	0.0501424	-0.0880968	-0.0587617	-0.00456565	0.0276752	-0.0276752	-0.105581	0.0498689	-0.0870452	-0.0703886	-0.00683525	0.0276752	-0.0276752	-0.12011	0.0494804	-0.0943554	-0.0863847	-0.0493862	0.0265941	-0.0265941	-0.0515765	0.0509069	-0.0711816	-0.0165891	0.0419344	-0.0114513	0.0015437	0.116263	0.00152367	0.00117103	0.0769162	-0.0702448	-0.0695326	-0.0266921	0.00263386	0.0406671
0.174906	0.157659	0.13631	0.22041	0.222832	0.208893	1	0.729939	0.452186	0.996955	0.996329	0.590802	-0.00960321	-0.00204145	-0.124309	-0.0723439	0.0553478	0.115863	0.0108295	-0.0108295	-0.0165405	-0.125107	-0.0698931	0.0356223	0.11143	0.0108295	-0.0108295	-0.0684804	-0.125992	-0.103487	-0.0174674	0.0301094	0.00794684	-0.00794684	0.061736	-0.120862	-0.0411193	0.10586	0.174413	-0.0035232	0.12399	0.141511	0.0714744	0.14691	0.18683	-0.0493007	-0.051262	-0.0195591	0.00204539	0.0226972
0.187702	0.18412	0.157884	0.199716	0.200238	0.149987	0.729939	1	0.630388	0.68875	0.688244	0.201596	-0.0472092	0.0225128	-0.0954909	-0.0803342	0.0943788	0.139068	0.0474916	-0.0474916	0.0210082	-0.0956792	-0.0815867	0.0969703	0.131136	0.0474916	-0.0474916	0.0311776	-0.095815	-0.0771939	0.110497	0.182118	0.0467273	-0.0467273	0.0043165	-0.0946484	-0.0668746	0.0446936	0.0700972	-0.0450723	-0.21733	-0.265824	-0.258174	-0.119528	-0.168568	-0.0734159	-0.0764107	0.00541897	-0.00193284	0.00329866
0.223802	0.23348	0.225826	0.17763	0.162808	0.00728594	0.452186	0.630388	1	0.394952	0.39138	-0.339393	-0.0405909	0.0574306	-0.042873	-0.0433689	0.111097	0.112208	0.0394959	-0.0394959	0.0718035	-0.0422315	-0.0456998	0.132835	0.103918	0.0394959	-0.0394959	0.1728	-0.0412578	0.00130759	0.246496	0.271926	0.0419601	-0.0419601	-0.058296	-0.0452121	-0.0643205	-0.036547	-0.0591718	-0.0239164	-0.317105	-0.393942	-0.323379	-0.229765	-0.314726	-0.0634099	-0.0655792	-0.0219744	0.00289829	-0.00442297
0.162831	0.144176	0.123185	0.213814	0.21758	0.214363	0.996955	0.68875	0.394952	1	0.999702	0.638236	-0.00672295	-0.00451442	-0.126038	-0.0705259	0.0506037	0.112055	0.00831062	-0.00831062	-0.0215058	-0.127056	-0.0676828	0.0270823	0.108315	0.00831062	-0.00831062	-0.0862735	-0.128247	-0.107576	-0.0403086	0.00502567	0.00459128	-0.00459128	0.0744402	-0.121744	-0.0360666	0.119185	0.191371	-0.000754361	0.173113	0.199666	0.11672	0.18754	0.23864	-0.0445416	-0.0463743	-0.0206922	0.00113739	0.0250737
0.161577	0.142853	0.12171	0.213177	0.217966	0.214922	0.996329	0.688244	0.39138	0.999702	1	0.643523	-0.00747599	-0.00424559	-0.127123	-0.0703384	0.0508104	0.112048	0.00923197	-0.00923197	-0.0220304	-0.128243	-0.0673952	0.0262454	0.108414	0.00923197	-0.00923197	-0.0886739	-0.129576	-0.108214	-0.0433562	0.00136972	0.00511824	-0.00511824	0.0776913	-0.122446	-0.0353951	0.122866	0.194844	-0.00155638	0.182345	0.209722	0.124385	0.196044	0.248336	-0.0440491	-0.0458515	-0.0213939	0.00147279	0.0250127
-0.0261345	-0.0510889	-0.0844352	0.0719104	0.0948523	0.277146	0.590802	0.201596	-0.339393	0.638236	0.643523	1	0.0148217	-0.0447796	-0.0876768	-0.0448603	-0.0234832	0.0384775	-0.0128404	0.0128404	-0.0744085	-0.0889165	-0.0402721	-0.0655609	0.0393455	-0.0128404	0.0128404	-0.254019	-0.0904918	-0.122855	-0.266013	-0.215585	-0.01743	0.01743	0.14484	-0.082632	0.0115779	0.180262	0.270113	0.00565702	0.406848	0.482307	0.345633	0.366704	0.471155	0.00328165	0.0025607	-0.0031905	-0.0136168	0.0397327
-0.0615748	-0.0625375	-0.0571992	-0.0563387	-0.0512781	-0.0272379	-0.00960321	-0.0472092	-0.0405909	-0.00672295	-0.00747599	0.0148217	1	0.028489	-0.0351055	-0.028403	0.0606402	0.0490593	-0.999282	0.999282	0.0432073	-0.0349595	-0.0258297	0.0772993	0.0483349	-0.999282	0.999282	0.0420977	-0.0348154	-0.0209369	0.0705894	0.0485732	-0.998723	0.998723	-0.0075559	-0.0355997	-0.0327194	0.0163149	0.0285183	0.80647	0.0331056	0.0222749	0.00214694	0.0568103	0.0422515	-0.0489033	-0.0492752	-0.0253716	0.00420016	0.0142146
-0.110836	-0.103537	-0.0937428	-0.12911	-0.129738	-0.0974575	-0.00204145	0.0225128	0.0574306	-0.00451442	-0.00424559	-0.0447796	0.028489	1	-0.244259	0.660702	0.798168	0.275834	-0.0302286	0.0302286	0.97828	-0.243204	0.658296	0.77363	0.267458	-0.0302286	0.0302286	0.845921	-0.241566	0.580548	0.669708	0.220974	-0.0261061	0.0261061	0.868925	-0.247233	0.610751	0.653764	0.266534	0.0171405	0.461714	-0.0870386	0.348358	0.461721	0.0247233	0.569832	0.569312	-0.012713	-0.0488425	0.00540172
0.107798	0.104104	0.100775	0.108592	0.103387	0.0501424	-0.124309	-0.0954909	-0.042873	-0.126038	-0.127123	-0.0876768	-0.0351055	-0.244259	1	-0.0275725	-0.302349	-0.228656	0.0358691	-0.0358691	-0.21742	0.999744	-0.0331629	-0.265503	-0.217017	0.0358691	-0.0358691	-0.153846	0.998514	-0.0106288	-0.192139	-0.155577	0.034009	-0.034009	-0.274024	0.996517	-0.0278275	-0.318265	-0.258205	-7.34728e-05	-0.180302	0.150373	-0.0679045	-0.251042	-0.11361	-0.0525034	-0.0568376	-0.0686701	0.0315216	-0.0026375
-0.0878768	-0.0813477	-0.0716473	-0.103624	-0.10342	-0.0880968	-0.0723439	-0.0803342	-0.0433689	-0.0705259	-0.0703384	-0.0448603	-0.028403	0.660702	-0.0275725	1	0.0751344	-0.393605	0.0266199	-0.0266199	0.667595	-0.0264805	0.995591	0.0796603	-0.387119	0.0266199	-0.0266199	0.571251	-0.0249641	0.859732	0.0876933	-0.340511	0.0307167	-0.0307167	0.545969	-0.0316028	0.938236	0.0394375	-0.354699	-0.0184039	0.360025	-0.0216493	0.569535	0.0507338	-0.195374	0.878943	0.876959	-0.102976	-0.0108168	0.0575617
-0.0767107	-0.0722543	-0.0670287	-0.0883472	-0.0893465	-0.0587617	0.0553478	0.0943788	0.111097	0.0506037	0.0508104	-0.0234832	0.0606402	0.798168	-0.302349	0.0751344	1	0.682311	-0.0615201	0.0615201	0.763782	-0.301824	0.0754772	0.963771	0.665978	-0.0615201	0.0615201	0.665276	-0.300865	0.0812294	0.819272	0.566823	-0.0593316	0.0593316	0.716125	-0.303065	0.058348	0.83682	0.638733	0.0375398	0.324409	-0.0982487	0.00568224	0.572641	0.189641	0.0515762	0.0524775	0.0657553	-0.0562021	-0.0390206
-0.0507024	-0.0501485	-0.0519657	-0.0506837	-0.0504442	-0.00456565	0.115863	0.139068	0.112208	0.112055	0.112048	0.0384775	0.0490593	0.275834	-0.228656	-0.393605	0.682311	1	-0.0489246	0.0489246	0.262087	-0.228787	-0.391752	0.674156	0.986727	-0.0489246	0.0489246	0.208009	-0.228706	-0.418067	0.599849	0.872693	-0.0491294	0.0491294	0.256605	-0.227201	-0.314271	0.525161	0.882153	0.037288	0.0681641	-0.0519937	-0.274324	0.40638	0.382041	-0.296491	-0.299158	0.118726	-0.0797759	-0.0324545
0.0614017	0.0622918	0.0569826	0.0568832	0.0527204	0.0276752	0.0108295	0.0474916	0.0394959	0.00831062	0.00923197	-0.0128404	-0.999282	-0.0302286	0.0358691	0.0266199	-0.0615201	-0.0489246	1	-1	-0.0452041	0.0348669	0.0240671	-0.0785377	-0.0480304	1	-1	-0.044147	0.0335147	0.0191352	-0.0718725	-0.0513324	0.996091	-0.996091	0.00698049	0.0395093	0.0312201	-0.0160383	-0.0259082	-0.807304	-0.0293133	-0.00645527	-0.000310392	-0.051954	-0.0287413	0.0474745	0.0478229	0.0242184	-0.00175214	-0.0151584
-0.0614017	-0.0622918	-0.0569826	-0.0568832	-0.0527204	-0.0276752	-0.0108295	-0.0474916	-0.0394959	-0.00831062	-0.00923197	0.0128404	0.999282	0.0302286	-0.0358691	-0.0266199	0.0615201	0.0489246	-1	1	0.0452041	-0.0348669	-0.0240671	0.0785377	0.0480304	-1	1	0.044147	-0.0335147	-0.0191352	0.0718725	0.0513324	-0.996091	0.996091	-0.00698049	-0.0395093	-0.0312201	0.0160383	0.0259082	0.807304	0.0293133	0.00645527	0.000310392	0.051954	0.0287413	-0.0474745	-0.0478229	-0.0242184	0.00175214	0.0151584
-0.108717	-0.0999631	-0.0896585	-0.130132	-0.131835	-0.105581	-0.0165405	0.0210082	0.0718035	-0.0215058	-0.0220304	-0.0744085	0.0432073	0.97828	-0.21742	0.667595	0.763782	0.262087	-0.0452041	0.0452041	1	-0.216196	0.667685	0.792908	0.271645	-0.0452041	0.0452041	0.857058	-0.214349	0.588334	0.681818	0.232976	-0.0404488	0.0404488	0.782366	-0.221122	0.613748	0.545439	0.208928	0.0367644	0.412686	-0.111001	0.330181	0.393158	-0.0115514	0.570345	0.569537	-0.0200922	-0.042248	0.00271931
0.107889	0.104238	0.100893	0.108252	0.10251	0.0498689	-0.125107	-0.0956792	-0.0422315	-0.127056	-0.128243	-0.0889165	-0.0349595	-0.243204	0.999744	-0.0264805	-0.301824	-0.228787	0.0348669	-0.0348669	-0.216196	1	-0.0320838	-0.264745	-0.217244	0.0348669	-0.0348669	-0.152591	0.99949	-0.00951763	-0.191361	-0.153968	0.0350049	-0.0350049	-0.273699	0.994377	-0.0269144	-0.318463	-0.259834	0.000932366	-0.182544	0.140953	-0.0689503	-0.253955	-0.12178	-0.0516478	-0.0559691	-0.0680634	0.0301027	-0.00205174
-0.0872476	-0.081004	-0.0710783	-0.102434	-0.102235	-0.0870452	-0.0698931	-0.0815867	-0.0456998	-0.0676828	-0.0673952	-0.0402721	-0.0258297	0.658296	-0.0331629	0.995591	0.0754772	-0.391752	0.0240671	-0.0240671	0.667685	-0.0320838	1	0.0777116	-0.386257	0.0240671	-0.0240671	0.562094	-0.0305798	0.845498	0.0853733	-0.339719	0.0281218	-0.0281218	0.546845	-0.0371198	0.933699	0.0436301	-0.350515	-0.0176764	0.366688	-0.0191167	0.575187	0.0567478	-0.189762	0.876023	0.874239	-0.102914	-0.0118872	0.0597301
-0.07448	-0.0678652	-0.0621695	-0.09077	-0.0930639	-0.0703886	0.0356223	0.0969703	0.132835	0.0270823	0.0262454	-0.0655609	0.0772993	0.77363	-0.265503	0.0796603	0.963771	0.674156	-0.0785377	0.0785377	0.792908	-0.264745	0.0777116	1	0.683092	-0.0785377	0.0785377	0.689392	-0.263495	0.0951039	0.845028	0.591885	-0.0754755	0.0754755	0.604363	-0.267228	0.0576481	0.699193	0.568109	0.0623971	0.253872	-0.134318	-0.0303249	0.484232	0.142747	0.0469946	0.0472585	0.0594947	-0.0484577	-0.0478627
-0.0509374	-0.0506274	-0.0512077	-0.0506483	-0.0507233	-0.00683525	0.11143	0.131136	0.103918	0.108315	0.108414	0.0393455	0.0483349	0.267458	-0.217017	-0.387119	0.665978	0.986727	-0.0480304	0.0480304	0.271645	-0.217244	-0.386257	0.683092	1	-0.0480304	0.0480304	0.197369	-0.217311	-0.410097	0.578934	0.842564	-0.0486329	0.0486329	0.233014	-0.215272	-0.309226	0.493073	0.855482	0.0449496	0.0745438	-0.0378118	-0.266309	0.409435	0.395531	-0.297615	-0.300412	0.111726	-0.0775491	-0.0363614
0.0614017	0.0622918	0.0569826	0.0568832	0.0527204	0.0276752	0.0108295	0.0474916	0.0394959	0.00831062	0.00923197	-0.0128404	-0.999282	-0.0302286	0.0358691	0.0266199	-0.0615201	-0.0489246	1	-1	-0.0452041	0.0348669	0.0240671	-0.0785377	-0.0480304	1	-1	-0.044147	0.0335147	0.0191352	-0.0718725	-0.0513324	0.996091	-0.996091	0.00698049	0.0395093	0.0312201	-0.0160383	-0.0259082	-0.807304	-0.0293133	-0.00645527	-0.000310392	-0.051954	-0.0287413	0.0474745	0.0478229	0.0242184	-0.00175214	-0.0151584
-0.0614017	-0.0622918	-0.0569826	-0.0568832	-0.0527204	-0.0276752	-0.0108295	-0.0474916	-0.0394959	-0.00831062	-0.00923197	0.0128404	0.999282	0.0302286	-0.0358691	-0.0266199	0.0615201	0.0489246	-1	1	0.0452041	-0.0348669	-0.0240671	0.0785377	0.0480304	-1	1	0.044147	-0.0335147	-0.0191352	0.0718725	0.0513324	-0.996091	0.996091	-0.00698049	-0.0395093	-0.0312201	0.0160383	0.0259082	0.807304	0.0293133	0.00645527	0.000310392	0.051954	0.0287413	-0.0474745	-0.0478229	-0.0242184	0.00175214	0.0151584
-0.0925592	-0.0823361	-0.0702448	-0.121382	-0.124254	-0.12011	-0.0684804	0.0311776	0.1728	-0.0862735	-0.0886739	-0.254019	0.0420977	0.845921	-0.153846	0.571251	0.665276	0.208009	-0.044147	0.044147	0.857058	-0.152591	0.562094	0.689392	0.197369	-0.044147	0.044147	1	-0.150716	0.670812	0.814612	0.347308	-0.0392715	0.0392715	0.510649	-0.157965	0.418639	0.340902	0.0357256	0.0193729	0.171	-0.243447	0.143085	0.156396	-0.184966	0.389989	0.39435	-0.00778788	-0.063415	0.00451735
0.107961	0.104371	0.101005	0.107728	0.101237	0.0494804	-0.125992	-0.095815	-0.0412578	-0.128247	-0.129576	-0.0904918	-0.0348154	-0.241566	0.998514	-0.0249641	-0.300865	-0.228706	0.0335147	-0.0335147	-0.214349	0.99949	-0.0305798	-0.263495	-0.217311	0.0335147	-0.0335147	-0.150716	1	-0.00798258	-0.190101	-0.151496	0.0364717	-0.0364717	-0.273066	0.990502	-0.0256472	-0.318512	-0.261845	0.0023186	-0.185707	0.127405	-0.0705918	-0.257891	-0.13308	-0.0504438	-0.0547415	-0.0670985	0.0279628	-0.00118471
-0.0872666	-0.0800933	-0.0697266	-0.105928	-0.10699	-0.0943554	-0.103487	-0.0771939	0.00130759	-0.107576	-0.108214	-0.122855	-0.0209369	0.580548	-0.0106288	0.859732	0.0812294	-0.418067	0.0191352	-0.0191352	0.588334	-0.00951763	0.845498	0.0951039	-0.410097	0.0191352	-0.0191352	0.670812	-0.00798258	1	0.12276	-0.306102	0.023292	-0.023292	0.36435	-0.0148168	0.635921	0.0157156	-0.432078	-0.0200941	0.230473	-0.0891521	0.412341	-0.0170979	-0.274404	0.598364	0.606025	-0.0932265	-0.0380588	0.0631134
-0.0523817	-0.0441285	-0.036373	-0.0772407	-0.080727	-0.0863847	-0.0174674	0.110497	0.246496	-0.0403086	-0.0433562	-0.266013	0.0705894	0.669708	-0.192139	0.0876933	0.819272	0.599849	-0.0718725	0.0718725	0.681818	-0.191361	0.0853733	0.845028	0.578934	-0.0718725	0.0718725	0.814612	-0.190101	0.12276	1	0.718456	-0.068721	0.068721	0.381999	-0.19428	0.052731	0.426443	0.363418	0.0372798	0.0111036	-0.281171	-0.164108	0.190188	-0.0600432	0.0462498	0.0463773	0.0618142	-0.0507232	-0.0479309
-0.0179906	-0.0105534	-0.0100403	-0.0433187	-0.0505695	-0.0493862	0.0301094	0.182118	0.271926	0.00502567	0.00136972	-0.215585	0.0485732	0.220974	-0.155577	-0.340511	0.566823	0.872693	-0.0513324	0.0513324	0.232976	-0.153968	-0.339719	0.591885	0.842564	-0.0513324	0.0513324	0.347308	-0.151496	-0.306102	0.718456	1	-0.0447862	0.0447862	0.0525123	-0.160867	-0.308332	0.262042	0.568807	0.0203636	-0.209558	-0.318905	-0.443107	0.0863387	0.0597761	-0.289714	-0.291402	0.102099	-0.068709	-0.0216674
0.061668	0.0627254	0.0573603	0.0554869	0.0492406	0.0265941	0.00794684	0.0467273	0.0419601	0.00459128	0.00511824	-0.01743	-0.998723	-0.0261061	0.034009	0.0307167	-0.0593316	-0.0491294	0.996091	-0.996091	-0.0404488	0.0350049	0.0281218	-0.0754755	-0.0486329	0.996091	-0.996091	-0.0392715	0.0364717	0.023292	-0.068721	-0.0447862	1	-1	0.00830614	0.0303081	0.034645	-0.0166473	-0.0319343	-0.803557	-0.0380874	-0.0433154	-0.00459058	-0.0631576	-0.0601686	0.0506989	0.0511014	0.0268522	-0.00745443	-0.0129246
-0.061668	-0.0627254	-0.0573603	-0.0554869	-0.0492406	-0.0265941	-0.00794684	-0.0467273	-0.0419601	-0.00459128	-0.00511824	0.01743	0.998723	0.0261061	-0.034009	-0.0307167	0.0593316	0.0491294	-0.996091	0.996091	0.0404488	-0.0350049	-0.0281218	0.0754755	0.0486329	-0.996091	0.996091	0.0392715	-0.0364717	-0.023292	0.068721	0.0447862	-1	1	-0.00830614	-0.0303081	-0.034645	0.0166473	0.0319343	0.803557	0.0380874	0.0433154	0.00459058	0.0631576	0.0601686	-0.0506989	-0.0511014	-0.0268522	0.00745443	0.0129246
-0.0984275	-0.0963306	-0.0904967	-0.101277	-0.0985823	-0.0515765	0.061736	0.0043165	-0.058296	0.0744402	0.0776913	0.14484	-0.0075559	0.868925	-0.274024	0.545969	0.716125	0.256605	0.00698049	-0.00698049	0.782366	-0.273699	0.546845	0.604363	0.233014	0.00698049	-0.00698049	0.510649	-0.273066	0.36435	0.381999	0.0525123	0.00830614	-0.00830614	1	-0.27413	0.580871	0.83713	0.423897	-0.022897	0.615337	0.0913536	0.439763	0.640786	0.214675	0.545404	0.542042	-0.0108347	-0.0376138	0.0161749
0.10694	0.103101	0.0998494	0.109331	0.106134	0.0509069	-0.120862	-0.0946484	-0.0452121	-0.121744	-0.122446	-0.082632	-0.0355997	-0.247233	0.996517	-0.0316028	-0.303065	-0.227201	0.0395093	-0.0395093	-0.221122	0.994377	-0.0371198	-0.267228	-0.215272	0.0395093	-0.0395093	-0.157965	0.990502	-0.0148168	-0.19428	-0.160867	0.0303081	-0.0303081	-0.27413	1	-0.0311724	-0.316211	-0.251031	-0.00431549	-0.171046	0.185073	-0.0634675	-0.239142	-0.0825669	-0.0555175	-0.0598843	-0.0703441	0.036576	-0.00494071
-0.0746364	-0.0692396	-0.061759	-0.0867654	-0.0858654	-0.0711816	-0.0411193	-0.0668746	-0.0643205	-0.0360666	-0.0353951	0.0115779	-0.0327194	0.610751	-0.0278275	0.938236	0.058348	-0.314271	0.0312201	-0.0312201	0.613748	-0.0269144	0.933699	0.0576481	-0.309226	0.0312201	-0.0312201	0.418639	-0.0256472	0.635921	0.052731	-0.308332	0.034645	-0.034645	0.580871	-0.0311724	1	0.0437466	-0.248545	-0.0205527	0.383003	0.0248759	0.579406	0.0814638	-0.116179	0.932693	0.924264	-0.0936576	0.00943013	0.0429096
-0.0721292	-0.0731098	-0.0708299	-0.0675597	-0.0648532	-0.0165891	0.10586	0.0446936	-0.036547	0.119185	0.122866	0.180262	0.0163149	0.653764	-0.318265	0.0394375	0.83682	0.525161	-0.0160383	0.0160383	0.545439	-0.318463	0.0436301	0.699193	0.493073	-0.0160383	0.0160383	0.340902	-0.318512	0.0157156	0.426443	0.262042	-0.0166473	0.0166473	0.83713	-0.316211	0.0437466	1	0.695206	-0.0074742	0.511248	0.108519	0.163431	0.742059	0.354519	0.0439348	0.0454052	0.0487949	-0.0518028	-0.00925359
-0.0693941	-0.0754306	-0.0801614	-0.0448332	-0.0367532	0.0419344	0.174413	0.0700972	-0.0591718	0.191371	0.194844	0.270113	0.0285183	0.266534	-0.258205	-0.354699	0.638733	0.882153	-0.0259082	0.0259082	0.208928	-0.259834	-0.350515	0.568109	0.855482	-0.0259082	0.0259082	0.0357256	-0.261845	-0.432078	0.363418	0.568807	-0.0319343	0.0319343	0.423897	-0.251031	-0.248545	0.695206	1	0.0129132	0.307257	0.204058	-0.0502226	0.600096	0.574102	-0.226229	-0.229003	0.108687	-0.0714594	-0.0262168
-0.0216757	-0.0234709	-0.0196577	-0.0174675	-0.0120824	-0.0114513	-0.0035232	-0.0450723	-0.0239164	-0.000754361	-0.00155638	0.00565702	0.80647	0.0171405	-7.34728e-05	-0.0184039	0.0375398	0.037288	-0.807304	0.807304	0.0367644	0.000932366	-0.0176764	0.0623971	0.0449496	-0.807304	0.807304	0.0193729	0.0023186	-0.0200941	0.0372798	0.0203636	-0.803557	0.803557	-0.022897	-0.00431549	-0.0205527	-0.0074742	0.0129132	1	0.0689116	0.0335219	0.0153866	0.106919	0.0801369	-0.0378609	-0.0390249	-0.0451283	0.062337	-0.0182598
-0.0860905	-0.0929867	-0.0861591	-0.0574373	-0.0432221	0.0015437	0.12399	-0.21733	-0.317105	0.173113	0.182345	0.406848	0.0331056	0.461714	-0.180302	0.360025	0.324409	0.0681641	-0.0293133	0.0293133	0.412686	-0.182544	0.366688	0.253872	0.0745438	-0.0293133	0.0293133	0.171	-0.185707	0.230473	0.0111036	-0.209558	-0.0380874	0.0380874	0.615337	-0.171046	0.383003	0.511248	0.307257	0.0689116	1	0.695075	0.879884	0.869821	0.678096	0.355323	0.356114	-0.0549377	-0.0201638	0.0480831
-0.0426479	-0.0632307	-0.06302	0.0337987	0.0634758	0.116263	0.141511	-0.265824	-0.393942	0.199666	0.209722	0.482307	0.0222749	-0.0870386	0.150373	-0.0216493	-0.0982487	-0.0519937	-0.00645527	0.00645527	-0.111001	0.140953	-0.0191167	-0.134318	-0.0378118	-0.00645527	0.00645527	-0.243447	0.127405	-0.0891521	-0.281171	-0.318905	-0.0433154	0.0433154	0.0913536	0.185073	0.0248759	0.108519	0.204058	0.0335219	0.695075	1	0.641354	0.573684	0.824648	0.0108951	0.010534	-0.0499728	0.00869235	0.0148179
-0.0754984	-0.0820331	-0.0750305	-0.0472721	-0.0339472	0.00152367	0.0714744	-0.258174	-0.323379	0.11672	0.124385	0.345633	0.00214694	0.348358	-0.0679045	0.569535	0.00568224	-0.274324	-0.000310392	0.000310392	0.330181	-0.0689503	0.575187	-0.0303249	-0.266309	-0.000310392	0.000310392	0.143085	-0.0705918	0.412341	-0.164108	-0.443107	-0.00459058	0.00459058	0.439763	-0.0634675	0.579406	0.163431	-0.0502226	0.0153866	0.879884	0.641354	1	0.5309	0.410576	0.54077	0.540931	-0.0983536	-0.00571336	0.0763598
-0.0751443	-0.0806581	-0.0757523	-0.0533512	-0.041835	0.00117103	0.14691	-0.119528	-0.229765	0.18754	0.196044	0.366704	0.0568103	0.461721	-0.251042	0.0507338	0.572641	0.40638	-0.051954	0.051954	0.393158	-0.253955	0.0567478	0.484232	0.409435	-0.051954	0.051954	0.156396	-0.257891	-0.0170979	0.190188	0.0863387	-0.0631576	0.0631576	0.640786	-0.239142	0.0814638	0.742059	0.600096	0.106919	0.869821	0.573684	0.5309	1	0.783011	0.072214	0.0734561	0.00414211	-0.0300275	0.00646891
-0.0585783	-0.0733976	-0.0728919	-0.00340945	0.019793	0.0769162	0.18683	-0.168568	-0.314726	0.23864	0.248336	0.471155	0.0422515	0.0247233	-0.11361	-0.195374	0.189641	0.382041	-0.0287413	0.0287413	-0.0115514	-0.12178	-0.189762	0.142747	0.395531	-0.0287413	0.0287413	-0.184966	-0.13308	-0.274404	-0.0600432	0.0597761	-0.0601686	0.0601686	0.214675	-0.0825669	-0.116179	0.354519	0.574102	0.0801369	0.678096	0.824648	0.410576	0.783011	1	-0.113665	-0.114624	0.0118562	-0.0106959	-0.0162955
-0.0711303	-0.0658403	-0.0581803	-0.0836224	-0.0832327	-0.0702448	-0.0493007	-0.0734159	-0.0634099	-0.0445416	-0.0440491	0.00328165	-0.0489033	0.569832	-0.0525034	0.878943	0.0515762	-0.296491	0.0474745	-0.0474745	0.570345	-0.0516478	0.876023	0.0469946	-0.297615	0.0474745	-0.0474745	0.389989	-0.0504438	0.598364	0.0462498	-0.289714	0.0506989	-0.0506989	0.545404	-0.0555175	0.932693	0.0439348	-0.226229	-0.0378609	0.355323	0.0108951	0.54077	0.072214	-0.113665	1	0.998999	-0.0994919	0.000757648	0.058419
-0.0716429	-0.0665498	-0.0588132	-0.0834989	-0.0828969	-0.0695326	-0.051262	-0.0764107	-0.0655792	-0.0463743	-0.0458515	0.0025607	-0.0492752	0.569312	-0.0568376	0.876959	0.0524775	-0.299158	0.0478229	-0.0478229	0.569537	-0.0559691	0.874239	0.0472585	-0.300412	0.0478229	-0.0478229	0.39435	-0.0547415	0.606025	0.0463773	-0.291402	0.0511014	-0.0511014	0.542042	-0.0598843	0.924264	0.0454052	-0.229003	-0.0390249	0.356114	0.010534	0.540931	0.0734561	-0.114624	0.998999	1	-0.0984486	0.000370308	0.0570611
0.0567915	0.0616772	0.0619563	0.0322506	0.0237479	-0.0266921	-0.0195591	0.00541897	-0.0219744	-0.0206922	-0.0213939	-0.0031905	-0.0253716	-0.012713	-0.0686701	-0.102976	0.0657553	0.118726	0.0242184	-0.0242184	-0.0200922	-0.0680634	-0.102914	0.0594947	0.111726	0.0242184	-0.0242184	-0.00778788	-0.0670985	-0.0932265	0.0618142	0.102099	0.0268522	-0.0268522	-0.0108347	-0.0703441	-0.0936576	0.0487949	0.108687	-0.0451283	-0.0549377	-0.0499728	-0.0983536	0.00414211	0.0118562	-0.0994919	-0.0984486	1	-0.462366	-0.38411
-0.0227951	-0.0261951	-0.0229014	-0.0114249	-0.00622406	0.00263386	0.00204539	-0.00193284	0.00289829	0.00113739	0.00147279	-0.0136168	0.00420016	-0.0488425	0.0315216	-0.0108168	-0.0562021	-0.0797759	-0.00175214	0.00175214	-0.042248	0.0301027	-0.0118872	-0.0484577	-0.0775491	-0.00175214	0.00175214	-0.063415	0.0279628	-0.0380588	-0.0507232	-0.068709	-0.00745443	0.00745443	-0.0376138	0.036576	0.00943013	-0.0518028	-0.0714594	0.062337	-0.0201638	0.00869235	-0.00571336	-0.0300275	-0.0106959	0.000757648	0.000370308	-0.462366	1	-0.39142
-0.02339	-0.0245987	-0.0326209	-0.00882981	-0.00330235	0.0406671	0.0226972	0.00329866	-0.00442297	0.0250737	0.0250127	0.0397327	0.0142146	0.00540172	-0.0026375	0.0575617	-0.0390206	-0.0324545	-0.0151584	0.0151584	0.00271931	-0.00205174	0.0597301	-0.0478627	-0.0363614	-0.0151584	0.0151584	0.00451735	-0.00118471	0.0631134	-0.0479309	-0.0216674	-0.0129246	0.0129246	0.0161749	-0.00494071	0.0429096	-0.00925359	-0.0262168	-0.0182598	0.0480831	0.0148179	0.0763598	0.00646891	-0.0162955	0.058419	0.0570611	-0.38411	-0.39142	1
-0.0089654	-0.0104326	-0.00587398	-0.00730029	-0.010905	-0.00865467	0.0225939	0.0191762	0.0486895	0.021019	0.0210562	-0.00819239	0.0129883	0.074204	0.0469969	0.0582392	0.0518337	0.0168872	-0.0135306	0.0135306	0.0820027	0.0473446	0.0555766	0.0636445	0.0246046	-0.0135306	0.0135306	0.0937377	0.0478267	0.0816286	0.0621508	0.0146007	-0.0122362	0.0122362	0.0355422	0.0454109	0.0340685	0.0210329	0.00431052	-0.00452004	0.00673405	-0.00170044	0.0029099	0.00898806	-0.000313403	0.0444019	0.047101	-0.222484	-0.226718	-0.188345
-0.076866	-0.0722668	-0.0642499	-0.0854476	-0.083609	-0.0672164	-0.0553154	-0.0697633	-0.0362264	-0.0528661	-0.0526859	-0.0234252	-0.0176414	0.547694	-0.0145354	0.850657	0.044868	-0.352247	0.016013	-0.016013	0.554884	-0.0135216	0.845261	0.0531341	-0.349493	0.016013	-0.016013	0.477013	-0.0121828	0.72708	0.0604755	-0.318473	0.0197729	-0.0197729	0.45279	-0.0182589	0.804566	0.0181498	-0.297728	-0.0138949	0.317414	0.000145289	0.507044	0.0396245	-0.161709	0.858002	0.855782	-0.122933	-0.0600902	0.118669
-0.0526651	-0.0466468	-0.0417906	-0.0684131	-0.0705954	-0.0600386	-0.0348493	-0.060824	-0.0250434	-0.0326195	-0.0320461	-0.0208178	-0.000521857	0.376159	-0.0396615	0.534574	0.0706722	-0.198766	-0.000853343	0.000853343	0.370334	-0.0388645	0.531886	0.0617147	-0.19861	-0.000853343	0.000853343	0.393239	-0.0376465	0.560384	0.0862611	-0.160019	0.00235408	-0.00235408	0.274649	-0.0423959	0.434281	0.0457977	-0.183861	-0.0138629	0.214148	0.00741409	0.29633	0.074237	-0.0602646	0.476044	0.480771	-0.0757258	-0.0142568	0.0762974
-0.0463384	-0.0432715	-0.0378734	-0.0535212	-0.0527631	-0.045289	-0.0200138	-0.0377223	-0.0536325	-0.0161632	-0.0159065	0.0264049	-0.0529624	0.490577	-0.0325401	0.766374	0.0366344	-0.208048	0.051793	-0.051793	0.490204	-0.0318447	0.762116	0.0326025	-0.209213	0.051793	-0.051793	0.257318	-0.0308685	0.395671	0.0306278	-0.215086	0.0544031	-0.0544031	0.521165	-0.0350425	0.900261	0.0339287	-0.146977	-0.0486302	0.298433	0.00636468	0.459988	0.0546302	-0.0803979	0.924896	0.919456	-0.0693043	0.0374525	0.011622
-0.0497661	-0.0514608	-0.0454355	-0.040346	-0.033821	-0.0200655	-0.0349943	-0.0795809	-0.0655508	-0.028258	-0.0272333	0.0153592	-0.0341022	0.507605	-0.0650815	0.783933	0.0451638	-0.274138	0.0326412	-0.0326412	0.508966	-0.0642051	0.784623	0.0394878	-0.274908	0.0326412	-0.0326412	0.38014	-0.0629542	0.591821	0.0389575	-0.264695	0.0359737	-0.0359737	0.464129	-0.068125	0.790618	0.0402026	-0.21431	-0.0355958	0.351725	0.0431055	0.518605	0.08881	-0.0781729	0.894129	0.905108	-0.0875353	-0.0026701	0.0385759
-0.0626224	-0.0539853	-0.044895	-0.0889217	-0.0928115	-0.095263	-0.0822297	-0.0832729	-0.047849	-0.0810268	-0.0811084	-0.0540305	-0.0296109	0.561745	-0.0685582	0.824742	0.0843324	-0.283952	0.0278105	-0.0278105	0.562697	-0.0674758	0.822902	0.0808018	-0.286404	0.0278105	-0.0278105	0.438161	-0.0659347	0.629127	0.0931498	-0.246326	0.031945	-0.031945	0.498299	-0.0723261	0.82843	0.0544874	-0.245996	-0.0228865	0.296962	-0.0458005	0.456318	0.055817	-0.143925	0.8695	0.872931	-0.0817748	0.00334785	0.0412396
-0.0592153	-0.0527883	-0.0463082	-0.0767728	-0.07877	-0.0708524	-0.0383299	-0.0451545	-0.0437844	-0.0353538	-0.0353215	0.00225674	-0.0429712	0.488063	0.00552582	0.768883	0.031282	-0.235708	0.0422918	-0.0422918	0.486281	0.00594562	0.759234	0.0292677	-0.233774	0.0422918	-0.0422918	0.282936	0.00650021	0.443709	0.0243073	-0.242711	0.043781	-0.043781	0.502723	0.00386903	0.87477	0.0312233	-0.171705	-0.0124358	0.279292	0.0076201	0.437744	0.0435892	-0.0913985	0.861159	0.842163	-0.0994897	0.0294333	0.045108
-0.080738	-0.0751639	-0.0683403	-0.0940067	-0.0940883	-0.0704283	-0.0521812	-0.0917905	-0.068431	-0.0461781	-0.0452699	-0.000805745	-0.0548457	0.482945	-0.0196965	0.764026	0.0283808	-0.298381	0.053482	-0.053482	0.480001	-0.0188933	0.760476	0.016903	-0.29436	0.053482	-0.053482	0.34691	-0.017776	0.562555	0.015677	-0.297557	0.0565411	-0.0565411	0.450198	-0.0226441	0.782183	0.0289858	-0.23176	-0.0300863	0.336382	0.0329625	0.501548	0.0791572	-0.0913657	0.866642	0.872539	-0.105766	0.0156488	0.0811389
-0.0676042	-0.0620458	-0.0545802	-0.0814033	-0.0826898	-0.070097	-0.0453512	-0.0632708	-0.0760397	-0.0409277	-0.0406896	0.0217234	-0.043912	0.521391	-0.125745	0.806177	0.0456244	-0.29253	0.0425847	-0.0425847	0.523735	-0.124949	0.806582	0.0421572	-0.293552	0.0425847	-0.0425847	0.346959	-0.12379	0.539538	0.039523	-0.283645	0.0455833	-0.0455833	0.501335	-0.128236	0.857917	0.0380776	-0.225234	-0.0406126	0.323004	-0.00934526	0.500949	0.0559209	-0.126134	0.919612	0.919819	-0.0640224	-0.000101308	0.0309532
-0.0395725	-0.0384845	-0.0352861	-0.039483	-0.0370116	-0.0242126	-0.00649529	-0.0202996	-0.0379378	-0.00306684	-0.00276511	0.0323365	-0.0526205	0.428231	-0.0606213	0.685283	0.0188932	-0.174082	0.0518091	-0.0518091	0.427067	-0.06015	0.682521	0.0142761	-0.17477	0.0518091	-0.0518091	0.181667	-0.0594651	0.292872	0.00958553	-0.195822	0.0535846	-0.0535846	0.482031	-0.0621657	0.845279	0.0228113	-0.109503	-0.036232	0.266055	0.00523731	0.415302	0.0432842	-0.0612146	0.881277	0.876238	-0.0835107	0.0405402	0.0102701
-0.0705949	-0.0647969	-0.055944	-0.0855902	-0.0854693	-0.0783346	-0.0878969	-0.0938832	-0.0618349	-0.0854221	-0.0852255	-0.0421432	-0.0601339	0.530552	-0.0259466	0.82535	0.0424072	-0.30673	0.05872	-0.05872	0.531623	-0.0251128	0.822279	0.0402231	-0.312351	0.05872	-0.05872	0.42963	-0.0239405	0.65068	0.0647483	-0.265084	0.0618845	-0.0618845	0.463222	-0.0289774	0.815208	0.0192472	-0.257789	-0.0541797	0.28323	-0.0226246	0.472202	0.0148376	-0.162813	0.929201	0.936875	-0.0839309	-0.00939991	0.0605257
-0.0386478	-0.0353205	-0.0317192	-0.0473441	-0.0478755	-0.0387704	-0.0234405	-0.0343438	-0.0582742	-0.0197796	-0.0197924	0.0359523	-0.0229877	0.443759	-0.0418804	0.720097	0.011581	-0.220303	0.0219021	-0.0219021	0.442598	-0.0412143	0.714569	0.0088287	-0.221956	0.0219021	-0.0219021	0.21893	-0.0403004	0.357099	0.00825005	-0.225501	0.0243836	-0.0243836	0.479901	-0.0442155	0.855816	0.0137987	-0.157661	-0.0180251	0.268957	0.00129445	0.43584	0.0271362	-0.09612	0.877016	0.869727	-0.0709349	0.0125403	0.0367909
-0.0771571	-0.0710569	-0.0627833	-0.0926925	-0.0935819	-0.0788135	-0.0376195	-0.0750418	-0.0642911	-0.0327818	-0.032215	0.0106461	-0.0166003	0.548232	-0.130132	0.780499	0.101888	-0.260755	0.0149607	-0.0149607	0.54251	-0.12916	0.777432	0.0895353	-0.269008	0.0149607	-0.0149607	0.431193	-0.127698	0.618373	0.0887096	-0.249638	0.0187492	-0.0187492	0.494648	-0.133209	0.766928	0.0917674	-0.194465	-0.0142509	0.334162	0.000810541	0.480279	0.0972805	-0.101815	0.883092	0.890622	-0.0755909	-0.0281411	0.0405007
-0.0445028	-0.0394246	-0.0362837	-0.0565171	-0.0569855	-0.0470352	0.00648522	-0.00390129	-0.0214414	0.00949623	0.0100744	0.0334767	-0.0494734	0.469378	-0.0178795	0.71045	0.0533554	-0.158404	0.0484576	-0.0484576	0.472029	-0.0172709	0.709738	0.0519684	-0.156426	0.0484576	-0.0484576	0.212053	-0.0164474	0.309431	0.031165	-0.187997	0.0507171	-0.0507171	0.517233	-0.0200833	0.873056	0.0495762	-0.0951012	-0.0418632	0.306828	0.0175312	0.442565	0.0876911	-0.0429974	0.861125	0.844949	-0.0634237	0.0141667	0.0265476
-0.0582651	-0.0530563	-0.0449229	-0.0714268	-0.0709985	-0.0700823	-0.0726285	-0.0973339	-0.0650094	-0.0678344	-0.0672105	-0.0220314	-0.0380045	0.45687	-0.0447634	0.674388	0.0656821	-0.273774	0.0365927	-0.0365927	0.458024	-0.0439077	0.677021	0.0597144	-0.275275	0.0365927	-0.0365927	0.410125	-0.0427315	0.628982	0.050304	-0.255919	0.0398017	-0.0398017	0.376531	-0.0477711	0.594528	0.0646641	-0.215785	-0.0332997	0.287258	0.0152674	0.427923	0.0679927	-0.113356	0.765122	0.781431	-0.0715346	-0.0559201	0.0774787
-0.0866539	-0.0832872	-0.0748598	-0.0908481	-0.0880306	-0.0637726	-0.0865209	-0.119858	-0.0801973	-0.0798309	-0.0788522	-0.0254378	-0.0320312	0.458488	-0.029848	0.701729	0.0458878	-0.33334	0.0312003	-0.0312003	0.454502	-0.0293331	0.694533	0.0372526	-0.329287	0.0312003	-0.0312003	0.437548	-0.0285884	0.701356	0.0261666	-0.315565	0.0330673	-0.0330673	0.364568	-0.0318259	0.598131	0.0510571	-0.272866	-0.0148275	0.328971	0.0504202	0.467338	0.10146	-0.092489	0.705483	0.721116	-0.106753	-0.0326999	0.0787743
-0.0753219	-0.068546	-0.0595321	-0.0925138	-0.0929902	-0.0846291	-0.0427291	-0.0987927	-0.0883959	-0.0338387	-0.0325849	0.0246142	-0.0555699	0.520227	-0.0626801	0.795695	0.0524915	-0.265463	0.0539461	-0.0539461	0.522038	-0.0617217	0.799064	0.0433526	-0.269976	0.0539461	-0.0539461	0.353525	-0.0603525	0.538873	0.035921	-0.276053	0.0576105	-0.0576105	0.50132	-0.0660311	0.844136	0.0525513	-0.182166	-0.046384	0.414644	0.0726216	0.582765	0.134403	-0.042257	0.915344	0.913423	-0.101853	-0.0135799	0.0883681
-0.0764392	-0.0686826	-0.0611953	-0.096496	-0.0976713	-0.085209	-0.0547938	-0.0973196	-0.0711526	-0.0487415	-0.0479777	-0.00117051	-0.0453773	0.518109	-0.0982262	0.796486	0.0490421	-0.338685	0.0439737	-0.0439737	0.51976	-0.0973981	0.801562	0.0400229	-0.342791	0.0439737	-0.0439737	0.439015	-0.0962073	0.687044	0.0384427	-0.316054	0.0471472	-0.0471472	0.441852	-0.100909	0.739589	0.0481491	-0.269943	-0.0323879	0.365624	0.0166113	0.535261	0.0963029	-0.118122	0.835673	0.841962	-0.105941	-0.0372603	0.111749
-0.0642457	-0.0589266	-0.0521867	-0.0783083	-0.0799208	-0.0658663	-0.049013	-0.0525242	-0.0468539	-0.0468663	-0.0470772	-0.0083671	-0.0419714	0.504086	-0.0213037	0.796327	0.0305416	-0.243483	0.0409314	-0.0409314	0.505771	-0.0206766	0.792029	0.030747	-0.244244	0.0409314	-0.0409314	0.29329	-0.019818	0.44475	0.0411662	-0.236958	0.0432642	-0.0432642	0.514718	-0.0235906	0.912739	0.0179118	-0.185845	-0.0266193	0.272655	-0.0177658	0.447967	0.0211383	-0.119632	0.935986	0.926873	-0.0858602	0.031783	0.0224908
-0.0766812	-0.0714845	-0.0630021	-0.0898266	-0.0907557	-0.0742989	-0.0699435	-0.0969555	-0.0786346	-0.0651215	-0.0642915	-0.00611374	-0.0429849	0.34175	-0.00895614	0.549412	0.0130542	-0.244297	0.0415517	-0.0415517	0.339538	-0.008107	0.545319	0.00601614	-0.24463	0.0415517	-0.0415517	0.268182	-0.006913	0.460804	-0.00109142	-0.232658	0.0447994	-0.0447994	0.308987	-0.0121075	0.525316	0.0268038	-0.188305	-0.0341749	0.207762	0.00440376	0.330058	0.0278314	-0.101131	0.67276	0.686932	-0.0996986	-0.0112379	0.0861632
-0.0958376	-0.0880598	-0.0775585	-0.116849	-0.11794	-0.100937	-0.0683881	-0.0962313	-0.0656666	-0.0651887	-0.0649813	-0.0275008	-0.0430039	0.464154	-0.10879	0.6595	0.0873069	-0.310843	0.0414801	-0.0414801	0.462682	-0.107891	0.656223	0.079251	-0.313577	0.0414801	-0.0414801	0.460764	-0.106547	0.690639	0.0672163	-0.282117	0.0449393	-0.0449393	0.356391	-0.111776	0.534752	0.0819152	-0.254118	-0.0419978	0.285	-0.0344314	0.405666	0.0870736	-0.145089	0.596809	0.610743	-0.0518508	-0.0211745	0.0497114
0.0094805	0.00679645	0.00465594	0.0247218	0.0285792	0.0315634	0.0188931	0.0627413	0.0916597	0.0107643	0.00891546	-0.0522262	0.0541216	-0.0469076	0.130641	0.00622569	-0.0673092	-0.100436	-0.0547716	0.0547716	-0.02575	0.131108	0.00291094	-0.0356363	-0.0911343	-0.0547716	0.0547716	0.0132767	0.13148	0.0396473	-0.0105658	-0.0592694	-0.0531342	0.0531342	-0.0952043	0.128441	-0.0145875	-0.106623	-0.122705	0.0494902	-0.10568	-0.0540791	-0.0486851	-0.137919	-0.143715	-0.0240769	-0.035847	-0.0809226	-0.0816882	0.123798
0.00570072	0.0114534	0.00849946	-0.0103696	-0.0179289	-0.0168235	-0.0102868	-0.0295904	0.00282251	-0.00891301	-0.0087172	0.00304637	0.0226003	0.000495262	-0.00187342	-0.0194318	0.0162529	0.0630956	-0.0245654	0.0245654	0.000459774	-0.000862027	-0.0180693	0.0165169	0.0614686	-0.0245654	0.0245654	0.0272192	0.000869026	0.00836948	0.0335347	0.0807391	-0.01993	0.01993	-0.0207449	-0.00497833	-0.0365805	-0.00252803	0.0355746	-0.00847053	0.00715504	0.0133568	-0.0150095	0.0283438	0.0613518	-0.0350589	-0.0360963	0.0188657	-0.0024717	0.0146243
0.0213817	0.0184153	0.0190907	0.0277496	0.0302737	0.0168399	0.0194359	0.00563838	-0.0463039	0.0220887	0.022498	0.0569016	-0.038928	0.0850576	0.0119013	0.0877543	0.0425644	0.0291648	0.0366159	-0.0366159	0.0770997	0.0133151	0.0873211	0.0316228	0.0266151	0.0366159	-0.0366159	0.0399442	0.0152426	0.0439224	0.0195197	0.0369887	0.0419233	-0.0419233	0.106577	0.00652089	0.104344	0.0586833	0.0202682	-0.0547011	0.0776388	-0.00332258	0.0703928	0.0653727	0.0146868	0.0943917	0.0999374	0.0478214	0.0310123	-0.068047
0.0714176	0.047705	0.0426084	0.143537	0.163499	0.168617	0.0769976	0.0267373	-0.0209902	0.0829628	0.0842853	0.0991196	0.0144003	0.0176914	-0.0161163	0.0439582	-0.0117772	0.0122405	-0.0162369	0.0162369	0.0112908	-0.0150072	0.0465825	-0.0233182	0.0147682	-0.0162369	0.0162369	0.00364227	-0.0133892	0.0517707	-0.0355379	0.00544102	-0.0119197	0.0119197	0.0261788	-0.0203082	0.0303858	0.0120108	0.00703192	-0.0142418	0.0912824	0.0795319	0.0932212	0.0660026	0.0726223	0.0373512	0.049238	-0.00833201	0.0104162	0.00953318
0.0731256	0.0804734	0.0822404	0.0349261	0.021088	-0.0441026	-0.0202421	0.0151414	0.0605331	-0.0271256	-0.0278826	-0.0897416	0.0178174	0.0204542	-0.0338372	-0.0551623	0.0714423	0.0744306	-0.0197148	0.0197148	0.0212215	-0.0327354	-0.0535963	0.0735843	0.0675394	-0.0197148	0.0197148	0.0499848	-0.031131	-0.021619	0.0919027	0.110415	-0.0152481	0.0152481	-0.00968969	-0.0375595	-0.0697726	0.0317102	0.0277509	-0.00422212	-0.0763503	-0.0997153	-0.114926	-0.0168384	-0.0205599	-0.0728884	-0.0679807	0.0722435	-0.00730106	-0.0697565
-0.0356093	-0.0259686	-0.0237039	-0.0644357	-0.069463	-0.0710176	-0.0314193	-0.0315304	-0.0195967	-0.0292127	-0.0289058	-0.00526792	-0.0199111	0.00679891	0.0845498	0.0203848	-0.00732808	-0.0227359	0.0250527	-0.0250527	-0.000908077	0.0815246	0.0137818	-0.014451	-0.0280502	0.0250527	-0.0250527	-0.002316	0.0771804	0.00347856	-0.0110563	-0.0407934	0.0130121	-0.0130121	0.0205581	0.0952386	0.033257	0.00836409	0.00899321	0.0150696	0.0150234	0.0689665	0.00836129	0.0181111	0.0525331	0.0137646	-0.00600642	-0.0502861	0.0708591	-0.0247651
-0.0928496	-0.0917923	-0.0959504	-0.0874535	-0.0848864	-0.00322837	-0.0348791	-0.0682524	-0.0472874	-0.0308817	-0.0302994	0.000631872	0.0118177	0.0168676	0.0639874	0.0132164	0.0118004	-0.0407863	-0.0120483	0.0120483	0.0151212	0.0640982	0.0121667	0.0081285	-0.0308676	-0.0120483	0.0120483	0.0219543	0.064108	0.0192551	0.00931198	-0.0598375	-0.0114838	0.0114838	0.00121839	0.0635621	0.00715909	-0.00155589	-0.0328884	0.0174929	0.0405887	0.0437366	0.0376538	0.0332903	0.0324298	0.00973259	0.0148498	-0.0112649	0.0870152	-0.0392132
0.0361014	0.0394085	0.043961	0.0189889	0.00987633	-0.0314472	0.00719487	0.0425224	0.00412265	0.00408946	0.00359182	0.00765308	-0.00669027	0.0073688	-0.212618	-0.0373173	0.0397379	0.0181646	0.00743114	-0.00743114	0.00574095	-0.213026	-0.0341523	0.036871	0.0147523	0.00743114	-0.00743114	0.00678949	-0.213464	-0.0248334	0.0389732	0.0233757	0.0056876	-0.0056876	0.0022691	-0.21051	-0.042895	0.0259822	0.00952501	-0.0198531	-0.0335003	-0.0706253	-0.0404059	-0.0177917	-0.0465691	-0.0410196	-0.039658	0.0983858	-0.0565171	-0.0376914
0.0391732	0.0275003	0.0148831	0.0812819	0.0931994	0.120052	0.0949782	0.0947466	0.0472565	0.094861	0.0954795	0.0805897	-0.0040923	-0.160419	-0.0596968	-0.212159	-0.0428342	0.120373	0.00577132	-0.00577132	-0.175742	-0.0606894	-0.21038	-0.0622895	0.116335	0.00577132	-0.00577132	-0.216613	-0.0620575	-0.26513	-0.076512	0.0736582	0.00184471	-0.00184471	-0.0695037	-0.0558981	-0.14414	0.00692814	0.133398	0.00706839	-0.0808229	0.0084579	-0.129121	-0.0100764	0.0823409	-0.13791	-0.134361	-0.0668951	0.0615254	0.0230771
0.0124417	0.0155658	0.0275304	-0.0069279	-0.010132	-0.0661259	-0.10121	-0.0335727	0.0464474	-0.11139	-0.112237	-0.173084	-0.0699736	0.0335753	0.0410011	0.0891465	-0.0269428	-0.0973716	0.0692742	-0.0692742	0.0487534	0.0413113	0.0895654	-0.007161	-0.102496	0.0692742	-0.0692742	0.119561	0.041778	0.140574	0.0648454	0.00645278	0.0707497	-0.0707497	-0.049627	0.039999	0.0390571	-0.094632	-0.156891	-0.0677835	-0.117891	-0.126612	-0.038724	-0.170038	-0.208503	0.0580697	0.0655199	0.0268667	0.0306589	-0.0383166
0.0921174	0.0880927	0.0790648	0.0925752	0.0883839	0.06686	0.0352658	0.0404566	0.0100352	0.0337659	0.0328703	0.0408654	0.0536272	-0.074857	-0.0448055	-0.0741477	-0.0399338	0.0268483	-0.054497	0.054497	-0.0816424	-0.0442024	-0.0756739	-0.0458463	0.0198396	-0.054497	0.054497	-0.0929916	-0.0434247	-0.10166	-0.0418005	0.0303438	-0.0523478	0.0523478	-0.0394095	-0.0470137	-0.0434432	-0.0221639	0.0241806	0.0331731	-0.065322	-0.03961	-0.055788	-0.0585709	-0.0291728	-0.0459633	-0.0463674	0.024995	-0.0424144	0.0381881
-0.0379647	-0.0360432	-0.0331873	-0.0451399	-0.0497732	-0.0293369	0.00968261	-0.0107509	-0.0231692	0.0110864	0.0110689	0.0185044	0.0318887	0.0846148	-0.148334	-0.00362651	0.115314	0.0822553	-0.0340821	0.0340821	0.0756231	-0.147121	-0.00197814	0.102403	0.072338	-0.0340821	0.0340821	0.0831257	-0.145118	0.0249712	0.09635	0.0810393	-0.0288932	0.0288932	0.074399	-0.151798	-0.0253818	0.104682	0.0738106	0.0112767	0.0286306	-0.0291775	-0.0056299	0.0569041	0.0221495	-0.00814989	-0.00419994	0.0750262	-0.0562013	-0.07117
-0.0361821	-0.0256294	-0.0345594	-0.0575223	-0.0607429	-0.0255567	0.0730064	0.073088	0.0562048	0.0728978	0.0736361	0.0559636	0.0125377	0.150125	-0.011031	0.166926	0.0654616	-0.00347777	-0.0153138	0.0153138	0.153422	-0.0093053	0.169671	0.0682672	0.00314264	-0.0153138	0.0153138	0.0598378	-0.00700245	0.0716242	0.00697383	-0.041018	-0.0088086	0.0088086	0.168707	-0.0173388	0.203569	0.076169	0.0193169	-0.000959431	0.155868	0.0025396	0.146899	0.125451	0.0244209	0.179067	0.167364	0.0121102	-0.0711979	0.0284864
0.0415765	0.0444263	0.0514633	0.0284057	0.0244259	-0.0371428	-0.0452723	-0.034761	-0.0247978	-0.0458051	-0.0461106	-0.0413628	0.0168506	0.0837747	0.0212498	0.100003	0.0310297	-0.04922	-0.0190248	0.0190248	0.0959979	0.022582	0.100148	0.0468394	-0.0376691	-0.0190248	0.0190248	0.102177	0.0244407	0.143067	0.0237838	-0.0462397	-0.0139143	0.0139143	0.0423266	0.0161803	0.053124	0.0173767	-0.046378	0.0187883	0.0280404	-0.0167422	0.0642983	-0.0167518	-0.0803833	0.0811775	0.0891575	0.0479862	-0.0888451	0.0232914
-0.0183483	-0.0255886	-0.0289134	0.0104229	0.0164433	0.0538925	-0.030113	-0.0469332	-0.0610919	-0.0243415	-0.0241099	0.0197926	0.0102693	-0.130513	0.0659131	-0.148464	-0.0542258	0.00059005	-0.00530652	0.00530652	-0.129869	0.0630043	-0.150858	-0.0524143	0.0129604	-0.00530652	0.00530652	-0.123185	0.0589047	-0.111865	-0.0837999	-0.0584342	-0.0168626	0.0168626	-0.0988189	0.0759672	-0.146985	-0.0182654	0.0391587	0.0258647	-0.0217523	0.108403	-0.0624763	0.026074	0.106652	-0.139738	-0.13201	-0.0312627	0.0450773	-0.00607391
-0.056616	-0.0487314	-0.0374963	-0.0816216	-0.0876113	-0.0962548	0.00172406	-0.0742416	-0.0766023	0.0114973	0.0126537	0.0450008	-0.0444156	0.0688239	-0.00376182	0.0889249	0.0200598	-0.00708924	0.041271	-0.041271	0.0674422	-0.00193069	0.0893396	0.0150958	-0.0120021	0.041271	-0.041271	0.0528598	0.000664552	0.0543947	0.0124952	-0.0336724	0.0485087	-0.0485087	0.0681378	-0.0104911	0.10082	0.0233232	0.0277276	-0.0126662	0.178911	0.118791	0.188731	0.123112	0.113129	0.0961763	0.0912536	0.0257211	-0.0451382	0.022027
-0.002446	0.00688164	0.00261185	-0.0286525	-0.031349	-0.0419053	-0.0366095	-0.0363069	-0.00741315	-0.0372052	-0.0367491	-0.0321159	-0.0275843	-0.0241042	-0.043249	0.0342963	-0.059545	-0.0701263	0.0292423	-0.0292423	-0.0283996	-0.0443302	0.0363367	-0.0679508	-0.0784267	0.0292423	-0.0292423	0.00187045	-0.0457868	0.0600734	-0.0459954	-0.0512565	0.0253122	-0.0253122	-0.0334213	-0.0388702	0.00767405	-0.0467889	-0.0638555	0.00082928	0.00827154	-0.0163845	0.029746	-0.0161328	-0.0222565	0.00692992	0.00485072	-0.0258837	-0.0123964	0.0359552
-0.0761744	-0.0705443	-0.0625815	-0.0978882	-0.105675	-0.0757532	-0.0855074	-0.0494833	-0.00705868	-0.0898583	-0.0916055	-0.099922	0.0376554	-0.0250221	0.0678745	0.0219064	-0.0508208	-0.0690954	-0.0357588	0.0357588	-0.0174347	0.0667867	0.0234971	-0.0397163	-0.0697774	-0.0357588	0.0357588	-0.00783455	0.065122	-0.00988739	0.00365885	-0.0363991	-0.0400999	0.0400999	-0.0320014	0.0716149	0.0392101	-0.0677734	-0.0757236	0.0416741	-0.110292	-0.0624198	-0.0737377	-0.120132	-0.103271	0.0288103	0.0202294	-0.0515474	0.0550364	-0.0280636
-0.040394	-0.0358496	-0.0329527	-0.0550766	-0.0583209	-0.0465504	-0.00978343	0.0052219	0.00411494	-0.0133121	-0.0143147	-0.0160013	-0.0200737	-0.0181493	-0.0724427	-0.110755	0.0647768	0.0748155	0.0211296	-0.0211296	-0.016144	-0.0731251	-0.11347	0.0692497	0.0725468	0.0211296	-0.0211296	0.00931123	-0.0739321	-0.0572927	0.0545036	0.0662874	0.0186211	-0.0186211	-0.0329699	-0.0696975	-0.128086	0.0474119	0.0702636	-0.0251204	-0.0661176	-0.0869386	-0.118357	0.00497309	-0.016489	-0.13042	-0.123027	0.0683285	0.0171539	-0.0478047
0.0388046	0.0247813	0.0208893	0.0785079	0.0861636	0.0983776	0.00729431	-0.00311924	-0.0341768	0.00907207	0.00939498	0.0313714	0.00895932	-0.0887038	-0.0909151	-0.17734	0.0244888	0.108774	-0.00963182	0.00963182	-0.0940851	-0.0905477	-0.173971	0.0155926	0.114633	-0.00963182	0.00963182	-0.0931835	-0.0898333	-0.131264	-0.0158572	0.0804819	-0.00804273	0.00804273	-0.0605013	-0.0920503	-0.183237	0.0446739	0.0974607	-0.0179252	-0.0566487	-0.0219323	-0.11789	0.0213744	0.0531199	-0.15542	-0.12729	0.0540536	0.0253	-0.0440739
-0.094485	-0.0995252	-0.105422	-0.0677992	-0.0576096	0.0393894	0.161211	0.077974	0.0126067	0.167514	0.168062	0.1671	0.0120339	0.283776	-0.190212	0.143091	0.262134	0.2363	-0.0161581	0.0161581	0.272075	-0.187788	0.143483	0.248084	0.234075	-0.0161581	0.0161581	0.209711	-0.184275	0.128532	0.171415	0.154366	-0.00650864	0.00650864	0.274032	-0.198157	0.127831	0.252815	0.259875	0.028123	0.232957	0.0511439	0.168893	0.240093	0.151167	0.11251	0.112536	0.0342617	-0.0484224	0.0113087
-0.0211733	-0.018427	-0.0156052	-0.0291619	-0.0298248	-0.0304401	0.0211625	0.0554068	0.0792393	0.0155288	0.01572	-0.0302984	0.0447023	0.193237	-0.0618178	0.11914	0.161083	0.0860324	-0.0450476	0.0450476	0.191768	-0.061622	0.117502	0.161847	0.0845174	-0.0450476	0.0450476	0.187578	-0.0612513	0.14123	0.141288	0.0940922	-0.044142	0.044142	0.150718	-0.0621834	0.0856471	0.125687	0.0619004	0.0102866	0.0351982	-0.0655267	0.00117195	0.0615545	-0.0120849	0.08959	0.0875017	-0.0519226	-0.0314398	0.0527169
-0.0188564	-0.0170435	-0.0139313	-0.0254684	-0.0266457	-0.0260893	-0.0101383	0.0113863	0.0486831	-0.0145973	-0.0150014	-0.0532546	0.028629	0.112888	-0.0454151	0.0934768	0.0749424	0.0293968	-0.0289803	0.0289803	0.116075	-0.0452345	0.092922	0.0812496	0.0317439	-0.0289803	0.0289803	0.134469	-0.0448772	0.113593	0.0917451	0.0528576	-0.0280966	0.0280966	0.0681156	-0.045748	0.064574	0.038441	0.00105279	0.000360237	0.00319688	-0.0557601	0.0011812	0.00447482	-0.0327805	0.0641493	0.0625336	-0.0444428	-0.0469592	0.056079
-0.0192079	-0.0168115	-0.0138109	-0.0268055	-0.0277391	-0.0289097	0.00498624	0.0368146	0.0752121	-0.000857664	-0.00103576	-0.0524416	0.041479	0.157333	-0.0455888	0.108988	0.121535	0.0592768	-0.0418152	0.0418152	0.158863	-0.0453996	0.107636	0.126012	0.0589958	-0.0418152	0.0418152	0.169349	-0.0450455	0.13084	0.125246	0.0799083	-0.0409381	0.0409381	0.108801	-0.0459966	0.0770419	0.0799465	0.0284628	0.00974474	0.0140611	-0.0662202	-0.00295361	0.0281427	-0.0284416	0.0775788	0.0754236	-0.0513854	-0.040231	0.054841
-0.0221119	-0.0203656	-0.017543	-0.0268518	-0.0265438	-0.0247278	0.0193058	-0.0036361	0.00563989	0.0214266	0.0229887	0.0196548	0.003578	0.158666	-0.0980836	0.0618367	0.161147	0.0961812	-0.00391738	0.00391738	0.145762	-0.0979804	0.0620303	0.145888	0.0895086	-0.00391738	0.00391738	0.129821	-0.0976364	0.0714094	0.115455	0.0635664	-0.00311755	0.00311755	0.155813	-0.0976756	0.0449185	0.16087	0.115375	-0.039976	0.119055	0.0189522	0.0645166	0.145335	0.0736019	0.0630702	0.0647679	-0.0517824	-0.00547742	0.0336935
-0.0963225	-0.0979165	-0.0894573	-0.0926495	-0.090763	-0.0395221	0.14243	0.0467768	-0.0313536	0.152584	0.154312	0.185755	-0.0148519	0.400202	-0.353659	0.194236	0.37575	0.313685	0.0123872	-0.0123872	0.384702	-0.352318	0.196386	0.356036	0.315071	0.0123872	-0.0123872	0.299986	-0.350026	0.171114	0.258149	0.200049	0.0181046	-0.0181046	0.389633	-0.356944	0.174619	0.362091	0.346696	0.0106969	0.341555	0.0679591	0.221452	0.379194	0.243915	0.171371	0.173237	0.0118247	-0.060885	0.0295841
-0.0958522	-0.097594	-0.0891014	-0.0921739	-0.0906155	-0.0387463	0.136494	0.044731	-0.0298705	0.146024	0.14754	0.177167	-0.0152545	0.385569	-0.339156	0.195261	0.355489	0.293281	0.0127898	-0.0127898	0.372047	-0.337817	0.197317	0.338171	0.294658	0.0127898	-0.0127898	0.295541	-0.335531	0.174094	0.250542	0.190656	0.0185062	-0.0185062	0.370206	-0.342492	0.174276	0.338263	0.321884	0.0088082	0.324096	0.0628234	0.214825	0.354939	0.227208	0.170556	0.172324	0.0103134	-0.0612026	0.0303573
-0.0940128	-0.0958452	-0.0874927	-0.089949	-0.0881654	-0.0374129	0.141587	0.0448118	-0.0263488	0.151301	0.152965	0.177778	-0.0175047	0.39212	-0.337863	0.193637	0.365494	0.30563	0.0150731	-0.0150731	0.377197	-0.336543	0.195756	0.346398	0.306841	0.0150731	-0.0150731	0.299948	-0.334288	0.170535	0.258736	0.199318	0.0207074	-0.0207074	0.378062	-0.34114	0.174136	0.3482	0.334662	0.00841982	0.332799	0.0679445	0.217645	0.367532	0.237507	0.17068	0.172472	0.0085949	-0.0628698	0.0360754
-0.097193	-0.0989942	-0.0904484	-0.0925811	-0.0903729	-0.0385456	0.147227	0.036071	-0.04685	0.159439	0.161524	0.203898	-0.0160026	0.398209	-0.357447	0.193301	0.373853	0.311867	0.01354	-0.01354	0.381256	-0.35611	0.195838	0.351601	0.313507	0.01354	-0.01354	0.29111	-0.353824	0.168121	0.247389	0.189374	0.01925	-0.01925	0.394997	-0.360673	0.174952	0.369235	0.35365	0.00949178	0.370296	0.0945246	0.246319	0.404631	0.270585	0.172525	0.174571	0.010109	-0.0602102	0.0316264
-0.0352627	-0.0332876	-0.0291533	-0.040483	-0.0409356	-0.0326395	0.040816	0.035664	0.00212195	0.0420797	0.0428381	0.0482345	0.0327586	0.245654	-0.135636	0.102177	0.244328	0.138483	-0.0333351	0.0333351	0.22114	-0.135306	0.102314	0.215425	0.125645	-0.0333351	0.0333351	0.173504	-0.134709	0.118813	0.134991	0.0714721	-0.0319169	0.0319169	0.254156	-0.136244	0.0734784	0.262315	0.180377	0.0386506	0.132564	-0.0224588	0.0430365	0.191727	0.070552	0.0689612	0.0681539	0.0139587	-0.0434948	0.0177509
-0.0326685	-0.0311275	-0.027954	-0.0368983	-0.0389593	-0.0253797	0.0255565	0.021684	0.0207736	0.0242761	0.0237261	0.00358493	0.0382905	0.150668	-0.126304	0.0954912	0.123513	0.0505885	-0.0389211	0.0389211	0.141327	-0.125926	0.0964944	0.113046	0.0417969	-0.0389211	0.0389211	0.118966	-0.125294	0.114602	0.0660121	0.0198825	-0.0373643	0.0373643	0.143027	-0.127131	0.0653881	0.131625	0.0777618	0.0343953	0.0493501	-0.0458943	0.0174969	0.069843	0.000712253	0.0610825	0.0599215	-0.0103018	-0.0510859	0.0453069
-0.0337474	-0.0321238	-0.028415	-0.0380066	-0.0392805	-0.0282773	0.0334854	0.0303517	0.0158482	0.0331672	0.033197	0.0209896	0.0376322	0.196197	-0.12205	0.100757	0.179768	0.0944718	-0.0382326	0.0382326	0.179143	-0.121696	0.101138	0.159798	0.0829452	-0.0382326	0.0382326	0.148817	-0.121082	0.120357	0.101643	0.0465524	-0.0367477	0.0367477	0.194004	-0.12282	0.0699213	0.190931	0.12864	0.0409225	0.0846502	-0.0359001	0.0262754	0.123682	0.0330926	0.0647715	0.0637754	-0.000604258	-0.0494018	0.034379
-0.0318303	-0.0303611	-0.0266311	-0.0353239	-0.0346895	-0.0276284	0.0525707	-0.00803159	-0.0410425	0.0602483	0.0628507	0.0924602	0.018457	0.189174	-0.162782	0.0597624	0.20334	0.125197	-0.0189432	0.0189432	0.161613	-0.162547	0.0607846	0.169681	0.114963	-0.0189432	0.0189432	0.115697	-0.162038	0.0574608	0.103578	0.0400389	-0.0177675	0.0177675	0.219694	-0.162761	0.049542	0.237796	0.185119	-0.00415117	0.206031	0.0684507	0.115455	0.247556	0.153724	0.0550264	0.0559943	0.00280362	-0.018773	-0.0163215
-0.103059	-0.107552	-0.106823	-0.0825027	-0.0747771	0.0110264	0.184012	0.0753848	-0.00982771	0.194146	0.195619	0.213507	-0.00947187	0.389813	-0.313623	0.178388	0.374669	0.318003	0.00584272	-0.00584272	0.370427	-0.311534	0.17954	0.351044	0.315555	0.00584272	-0.00584272	0.279878	-0.308345	0.160667	0.236393	0.191535	0.014289	-0.014289	0.388974	-0.319764	0.15883	0.373741	0.365936	0.0232791	0.330824	0.0796432	0.218995	0.362608	0.233788	0.148319	0.149626	0.0499091	-0.0671945	0.013957
-0.102139	-0.106279	-0.105791	-0.0828528	-0.0757501	0.0101558	0.174807	0.0705922	-0.00737355	0.184123	0.185319	0.200228	-0.00875572	0.365995	-0.300916	0.174984	0.345761	0.290919	0.00511608	-0.00511608	0.349709	-0.298814	0.176284	0.326114	0.288946	0.00511608	-0.00511608	0.266051	-0.295629	0.161375	0.218759	0.175793	0.0135885	-0.0135885	0.361669	-0.307161	0.153054	0.343587	0.334821	0.0207399	0.303654	0.0703713	0.20465	0.329047	0.21056	0.142692	0.143812	0.050577	-0.0626533	0.00690668
-0.102706	-0.107018	-0.106424	-0.0827249	-0.0752638	0.0106244	0.17934	0.0736905	-0.00781622	0.188988	0.190316	0.206345	-0.00889088	0.378308	-0.306544	0.17683	0.360635	0.304488	0.00525951	-0.00525951	0.360476	-0.30445	0.177979	0.339134	0.302231	0.00525951	-0.00525951	0.273629	-0.301265	0.161626	0.228112	0.183961	0.0137123	-0.0137123	0.375505	-0.312734	0.155792	0.358888	0.350199	0.0227602	0.316673	0.0742086	0.211041	0.345631	0.221474	0.145307	0.146491	0.0499015	-0.0650526	0.0108995
-0.104825	-0.109789	-0.108528	-0.0828999	-0.0749153	0.0114432	0.189865	0.0590525	-0.032343	0.202895	0.2048	0.238515	-0.0123143	0.388246	-0.318913	0.179214	0.371924	0.315215	0.00867731	-0.00867731	0.368047	-0.316823	0.181028	0.346549	0.313845	0.00867731	-0.00867731	0.269194	-0.313634	0.158228	0.22262	0.176807	0.0171355	-0.0171355	0.395377	-0.325	0.161082	0.380816	0.373694	0.0194698	0.36645	0.11563	0.251976	0.3919	0.266637	0.151711	0.153226	0.047651	-0.0629053	0.0130809
0.0141852	0.0106718	0.00971385	0.0232248	0.0233604	0.0265794	0.0900931	0.0814763	0.0450749	0.0892074	0.0893499	0.0578309	-0.00385611	-0.00242803	-0.00705364	-0.00845731	0.003562	0.00535899	0.00382307	-0.00382307	-0.00315134	-0.00702897	-0.00887157	0.00305058	0.00593484	0.00382307	-0.00382307	-0.00641526	-0.00700111	-0.00689843	-0.00293562	-0.000727005	0.00389154	-0.00389154	0.000527083	-0.00710563	-0.00798098	0.00590034	0.00903691	-0.0056373	-0.00131425	0.00102947	-0.00567013	0.00354325	0.00461625	-0.00986475	-0.0098457	0.00339814	0.00590902	-0.00683538
-0.123811	-0.123445	-0.113807	-0.123855	-0.123078	-0.0585437	0.129504	0.0515381	-0.0204993	0.137163	0.138128	0.154419	-0.00544478	0.354303	-0.309102	0.176359	0.329125	0.279191	0.00220488	-0.00220488	0.337087	-0.307263	0.179144	0.30732	0.278708	0.00220488	-0.00220488	0.259472	-0.304287	0.154431	0.217902	0.180959	0.00975197	-0.00975197	0.348452	-0.314589	0.158692	0.321654	0.306327	0.0328163	0.291903	0.0348408	0.199285	0.313661	0.185772	0.149088	0.151155	0.00197463	-0.0497082	0.0206481
-0.0827933	-0.0822684	-0.0757745	-0.0845427	-0.083743	-0.0427902	0.107498	0.0369584	-0.0499699	0.118048	0.120362	0.180231	-0.0201309	0.314269	-0.205155	0.0955271	0.340815	0.326286	0.0183132	-0.0183132	0.285702	-0.204129	0.0910608	0.308735	0.330578	0.0183132	-0.0183132	0.172455	-0.202457	0.0693604	0.165573	0.173884	0.0225093	-0.0225093	0.360975	-0.20808	0.0996528	0.377751	0.385022	0.00206803	0.294983	0.0859797	0.149833	0.370497	0.257875	0.0859072	0.0874666	0.0291566	-0.0113393	0.00494804
-0.0249985	-0.0234043	-0.0213578	-0.0295347	-0.0293983	-0.0221128	-0.0182241	-0.0372857	-0.029479	-0.0167869	-0.016548	0.00251426	0.00548365	0.0846592	-0.0308299	0.0417577	0.0789498	0.0656346	-0.00610075	0.00610075	0.0828221	-0.0305284	0.0414409	0.077361	0.0658311	-0.00610075	0.00610075	0.0682908	-0.0299844	0.0399552	0.058096	0.0469831	-0.00464869	0.00464869	0.0764962	-0.031845	0.0357977	0.0700092	0.0656083	0.0181234	0.0621282	0.0205067	0.0403167	0.0689383	0.0450827	0.0314807	0.0307529	0.00838956	0.002706	-0.0122752
-0.0209206	-0.0196249	-0.0174961	-0.0249077	-0.0240957	-0.0205722	0.00261419	-0.0164326	-0.00625104	0.00329258	0.00372858	0.00396888	0.00031664	0.0907643	-0.043008	0.0307699	0.0958782	0.0848857	-0.00077853	0.00077853	0.0871986	-0.0428334	0.031639	0.0932421	0.0860359	-0.00077853	0.00077853	0.0744562	-0.0424177	0.0266756	0.0760732	0.0635404	0.000299849	-0.000299849	0.0823893	-0.0435484	0.0276937	0.0824997	0.0811153	0.0235689	0.0633344	0.0142037	0.0303064	0.0814826	0.0513644	0.023522	0.0220542	-0.0035087	0.00949288	-0.0122814
-0.024417	-0.0226045	-0.0202021	-0.0291154	-0.0281316	-0.0248314	0.0290861	-0.00310886	-0.0232523	0.0324176	0.0338037	0.0556136	-0.00203511	0.188879	-0.156087	0.0470284	0.213168	0.175901	0.00145206	-0.00145206	0.176188	-0.155776	0.0471348	0.200147	0.178619	0.00145206	-0.00145206	0.115043	-0.155208	0.0345369	0.12038	0.10405	0.00280789	-0.00280789	0.206386	-0.156546	0.0476833	0.222511	0.195943	0.0173822	0.172291	0.0301018	0.0810902	0.223065	0.133939	0.0467314	0.0468913	0.00684352	0.000876876	-0.00115653
-0.0317927	-0.0299316	-0.0286169	-0.0359716	-0.0362013	-0.0210648	-0.0295053	-0.0493682	-0.0413246	-0.0276621	-0.0275278	0.00229114	0.0133819	0.112683	-0.0824941	0.0582375	0.102951	0.0903319	-0.0143158	0.0143158	0.109808	-0.0819741	0.0586308	0.0992088	0.0892956	-0.0143158	0.0143158	0.0884827	-0.0811243	0.052263	0.0746516	0.0646163	-0.0121068	0.0121068	0.104127	-0.0840423	0.0517526	0.0935027	0.0932027	0.0221606	0.0893784	0.0133944	0.0642347	0.0927024	0.0573044	0.0481688	0.0485924	0.00697097	-0.0168656	0.000416271
-0.0318915	-0.0300691	-0.0286221	-0.0360847	-0.0362298	-0.0215073	-0.0266846	-0.047598	-0.0402075	-0.0247708	-0.0245774	0.00456478	0.0118179	0.118728	-0.0876316	0.0587091	0.110603	0.097855	-0.0127503	0.0127503	0.115424	-0.0871152	0.0590548	0.106439	0.0968604	-0.0127503	0.0127503	0.0925013	-0.0862662	0.0519965	0.0799721	0.0697274	-0.0105485	0.0105485	0.110433	-0.0891459	0.0526964	0.100672	0.100972	0.0220372	0.0942647	0.0139337	0.0657435	0.0998499	0.0619243	0.0491603	0.0495328	0.00652658	-0.0158856	-0.000854626
-0.0314875	-0.0296181	-0.0282745	-0.0356698	-0.0358332	-0.0211692	-0.0237645	-0.0462914	-0.040478	-0.0216401	-0.0214164	0.00838201	0.0131145	0.122017	-0.0947796	0.0596206	0.11424	0.101244	-0.0140476	0.0140476	0.118317	-0.0942593	0.0599341	0.109473	0.100151	-0.0140476	0.0140476	0.0931577	-0.0934061	0.0525452	0.0803271	0.0706227	-0.0118413	0.0118413	0.115317	-0.0962669	0.053733	0.106077	0.106137	0.0213046	0.0999342	0.0156309	0.0693077	0.10626	0.0666897	0.0507257	0.0512674	0.00811337	-0.0172347	8.38023e-05
0.0103773	0.00881931	0.00826275	0.0135804	0.0132114	0.0128168	0.0344915	0.0387547	0.0253841	0.0341939	0.0344918	0.0214766	-0.0032614	-0.00698701	-0.00160917	-0.00824451	-0.002665	0.00231945	0.00326953	-0.00326953	-0.00760528	-0.00161333	-0.0088473	-0.00303983	0.00237052	0.00326953	-0.00326953	-0.00810825	-0.00161996	-0.00812074	-0.0042826	-0.000419752	0.00324328	-0.00324328	-0.00384632	-0.00158652	-0.00628217	-0.000581114	0.00421615	-0.00425521	-0.00270237	0.000611688	-0.00444477	-0.000204506	0.00249629	-0.00438643	-0.00446576	-0.00378667	0.00308321	0.000888342
-0.0150696	-0.0185511	-0.0164361	-0.00760074	-0.00630887	0.00790474	0.0183587	0.0169868	0.0155144	0.0173367	0.0177841	0.0039068	-0.0406986	-0.0053907	-0.032923	0.00909164	-0.0144576	-0.0123674	0.040473	-0.040473	-0.00383792	-0.0328731	0.0131693	-0.0171084	-0.0214321	0.040473	-0.040473	0.0121694	-0.0327728	0.0195268	0.00876848	-0.012355	0.0409084	-0.0409084	-0.0132884	-0.0326554	-0.00087185	-0.0209568	0.00261836	-0.0758128	-0.0295948	0.000790852	-0.0162239	-0.0359338	-0.00309384	0.017156	0.0192221	-0.0216022	0.0279855	0.00559682
0.0290497	0.0239862	0.0258279	0.0369357	0.0336188	0.0235041	0.0509467	0.0614904	0.0712882	0.0468283	0.0465843	-0.0119691	-0.0013802	-0.0547156	-0.0681343	-0.126911	0.0291676	0.0829277	0.000209981	-0.000209981	-0.0523446	-0.0675665	-0.12877	0.0325075	0.0808908	0.000209981	-0.000209981	-0.0439551	-0.0666168	-0.114642	0.0374468	0.0672791	0.00293723	-0.00293723	-0.0460541	-0.0695095	-0.114371	0.0161387	0.0844946	-0.0151997	-0.0855696	-0.0426362	-0.114088	-0.0341492	0.00640242	-0.10671	-0.10578	0.0060574	0.0589692	-0.0232936
0.11393	0.110632	0.117063	0.107215	0.0995582	0.00676246	0.0402853	0.0531746	0.0838852	0.0327488	0.0313804	-0.0775639	0.017771	-0.0585496	0.00807153	-0.102399	0.00440254	0.0215727	-0.0192644	0.0192644	-0.0432264	0.00898184	-0.102866	0.0259486	0.0268489	-0.0192644	0.0192644	-0.0150507	0.0102828	-0.0871375	0.0454029	0.0439509	-0.0157403	0.0157403	-0.0785306	0.00451723	-0.0984675	-0.0301942	-0.00510949	0.0551459	-0.0618096	-0.0606355	-0.0664286	-0.0412592	-0.0539257	-0.100367	-0.100944	0.0536687	0.0386303	-0.0707498
-0.0254353	-0.0243206	-0.0225707	-0.0255564	-0.0232374	-0.0176515	-0.046289	-0.0270638	-0.0448718	-0.0458956	-0.0465009	-0.0328618	-0.0197375	0.00996165	0.0117427	0.00109368	0.0123555	-0.0139488	0.0183287	-0.0183287	0.0143757	0.0126314	-9.4067e-05	0.0196728	-0.0145828	0.0183287	-0.0183287	0.0272795	0.0137916	0.0110867	0.0296696	0.0103205	0.0215714	-0.0215714	-0.00296318	0.00833595	-0.00613581	0.00192607	-0.0268717	-0.0001148	-0.0213359	-0.031296	-0.0151463	-0.022324	-0.0377759	-0.0187788	-0.0213211	0.0668844	-0.0534978	-0.00834983
-0.0378545	-0.0354673	-0.0399185	-0.0375374	-0.0330197	0.00102856	-0.0401802	-0.0060723	-0.0109937	-0.0407315	-0.0405093	-0.0101424	0.0686617	0.0780511	0.0494568	0.140917	-0.00940887	-0.0821136	-0.0685432	0.0685432	0.0696479	0.0494889	0.138156	-0.018925	-0.0821482	-0.0685432	0.0685432	0.0581638	0.0494022	0.111746	-0.00553284	-0.0593812	-0.0686663	0.0686663	0.0710239	0.0490645	0.142092	-0.00896053	-0.0899692	0.0662482	0.0290382	-0.0136403	0.062964	-0.013587	-0.0587671	0.130204	0.12809	-0.0280856	0.0127841	-0.00792046
-0.02305	-0.0166303	-0.025346	-0.0290161	-0.0242715	-0.00127512	-0.0148119	-0.00185328	-0.00251089	-0.0129446	-0.0116974	0.0358115	0.0193799	0.031732	-0.00488922	0.0500073	0.00201985	0.0186082	-0.0150895	0.0150895	0.0176053	-0.00740887	0.0512388	-0.0173997	0.0181742	-0.0150895	0.0150895	-0.0102513	-0.0109566	0.0393133	-0.0447132	-0.0033789	-0.0250564	0.0250564	0.0532547	0.00423247	0.0518207	0.0316298	0.0235403	0.00409202	0.0578252	0.0440232	0.0431481	0.0583247	0.0585343	0.0687861	0.0701833	-0.0614361	-0.0154135	0.028238
-0.0404718	-0.0400262	-0.037806	-0.040955	-0.0425601	-0.0172433	-0.00564278	-0.0847538	-0.101399	0.00383201	0.00407118	0.0788393	-0.048452	0.00384739	0.0298276	0.0383408	-0.0256596	-0.0298806	0.0477325	-0.0477325	0.00465422	0.0302487	0.0401655	-0.0249376	-0.0260512	0.0477325	-0.0477325	-0.0126029	0.0308515	0.0320166	-0.0551308	-0.0523962	0.049303	-0.049303	0.0134289	0.0280074	0.0330456	-0.000587955	-0.00408567	-0.0455466	0.0923145	0.0879377	0.0960923	0.0648623	0.0659005	0.0195465	0.0203436	-0.00942218	-0.0574137	0.0657487
-0.0499984	-0.0446133	-0.0487449	-0.0556233	-0.0527748	-0.0185457	-0.036881	-0.0690737	-0.0837616	-0.0296266	-0.0289899	0.0578749	0.00152264	0.0457201	0.0456727	0.0970312	-0.0171374	-0.0409204	6.87496e-05	-6.87496e-05	0.0377161	0.044803	0.0974123	-0.0268794	-0.0368787	6.87496e-05	-6.87496e-05	0.00931585	0.0435116	0.0787982	-0.0584376	-0.0535859	-0.00364083	0.00364083	0.0580442	0.0483678	0.0940772	0.0132557	-0.0297957	0.00635502	0.103972	0.0716611	0.110472	0.070722	0.0467707	0.0851678	0.0849475	-0.0292759	-0.0591128	0.0517097
-0.0607455	-0.0602009	-0.0646901	-0.0477007	-0.0396341	0.00706585	0.00140836	-0.0627416	-0.107506	0.012033	0.0133738	0.102023	-0.0758415	0.112795	-0.0122032	0.196241	-0.00765568	-0.130227	0.0771603	-0.0771603	0.10608	-0.0129911	0.191263	-0.0154714	-0.120889	0.0771603	-0.0771603	0.0847205	-0.0141632	0.206247	-0.0564173	-0.161869	0.073914	-0.073914	0.110702	-0.00945495	0.162295	0.0308877	-0.0800416	-0.0973614	0.176374	0.109853	0.216634	0.0896187	0.0355351	0.144454	0.146435	-0.0730576	-0.00640282	0.0529277
-0.0150515	-0.0183938	-0.0163416	-0.00793782	-0.00684319	0.00740736	0.0217668	0.0191322	0.0140092	0.0208517	0.0212436	0.00838471	-0.0362091	-0.00604945	-0.0365022	0.00683975	-0.0135254	-0.00873979	0.0358794	-0.0358794	-0.00448705	-0.0363879	0.0108059	-0.016032	-0.017307	0.0358794	-0.0358794	0.0118615	-0.0361938	0.0177239	0.00964675	-0.00917727	0.0365677	-0.0365677	-0.0141072	-0.0364598	-0.00302467	-0.0204405	0.00505317	-0.0716636	-0.028823	-0.000382358	-0.0164654	-0.0343067	-0.00190962	0.0149125	0.0170625	-0.0225489	0.0246848	0.0108219
0.0285808	0.0237658	0.0257065	0.0357653	0.0321865	0.0217014	0.0502104	0.060938	0.0702778	0.0460829	0.0457915	-0.0121095	-0.00357485	-0.0555153	-0.0699419	-0.125822	0.0272314	0.0820364	0.00238482	-0.00238482	-0.0530651	-0.0693636	-0.127658	0.0306558	0.0799165	0.00238482	-0.00238482	-0.0442191	-0.0683977	-0.113877	0.0364842	0.0683101	0.00515338	-0.00515338	-0.0475031	-0.071349	-0.11331	0.0137026	0.081784	-0.0180312	-0.0852142	-0.0451008	-0.112636	-0.0350236	0.00457548	-0.105751	-0.104808	0.0050895	0.0594853	-0.0204795
0.112427	0.109096	0.116115	0.105481	0.0975387	0.00422048	0.0374522	0.0514915	0.0819026	0.0299684	0.0286047	-0.0794929	0.0162124	-0.0609921	0.00876305	-0.103862	0.00233179	0.0209842	-0.0177018	0.0177018	-0.0465292	0.00967049	-0.104914	0.0232692	0.0260419	-0.0177018	0.0177018	-0.0178017	0.0109657	-0.0880181	0.0423415	0.0430855	-0.0141906	0.0141906	-0.0794583	0.00521811	-0.0995697	-0.0305935	-0.00518781	0.0532189	-0.062599	-0.0606318	-0.0674583	-0.041598	-0.0538209	-0.101485	-0.102105	0.0543446	0.0401428	-0.0709721
-0.0261799	-0.0252325	-0.023069	-0.0261034	-0.0238808	-0.0186202	-0.0469509	-0.0265722	-0.0440889	-0.0466615	-0.0472652	-0.0354858	-0.016259	0.017983	0.0111912	0.00317062	0.0213444	-0.00904155	0.0148332	-0.0148332	0.0220182	0.0120913	0.00112829	0.0288654	-0.0099079	0.0148332	-0.0148332	0.036516	0.0132695	0.0152865	0.038872	0.0145302	0.0181234	-0.0181234	0.00255755	0.00774403	-0.00506419	0.00788599	-0.0222028	0.00185008	-0.0209044	-0.0318224	-0.0172213	-0.0194	-0.0364932	-0.0177917	-0.020308	0.0655823	-0.0536284	-0.0120238
-0.0373071	-0.0349027	-0.0395518	-0.0369464	-0.0323544	0.0018441	-0.0391893	-0.00425444	-0.00892237	-0.0399111	-0.0397105	-0.0107125	0.0685964	0.0813062	0.0485141	0.144207	-0.00772517	-0.0814517	-0.0685069	0.0685069	0.0730842	0.0485636	0.141354	-0.0169858	-0.081581	-0.0685069	0.0685069	0.0601106	0.0485006	0.111864	-0.00297448	-0.0582899	-0.0685625	0.0685625	0.0742753	0.0480643	0.147115	-0.00838162	-0.089567	0.0656371	0.0288517	-0.0152076	0.0634956	-0.0144715	-0.0605391	0.134975	0.132738	-0.0281164	0.0140068	-0.00950018
-0.0211722	-0.0148654	-0.0243319	-0.0263857	-0.0211038	0.00282541	-0.0119491	-0.00040687	-0.00122219	-0.0100207	-0.00872506	0.0391736	0.0197622	0.0269345	-0.00415359	0.0445769	4.89592e-06	0.0177894	-0.0153097	0.0153097	0.01351	-0.00676945	0.0466621	-0.0191931	0.0176671	-0.0153097	0.0153097	-0.0132063	-0.0104546	0.036801	-0.0467135	-0.00458039	-0.025654	0.025654	0.0480948	0.00532107	0.0446158	0.0301814	0.0230244	0.00542957	0.0573757	0.0474037	0.0422106	0.0584965	0.060661	0.0621188	0.0637042	-0.0608299	-0.0173428	0.0292287
-0.0399107	-0.039504	-0.0373125	-0.0403179	-0.0418645	-0.0168524	-0.00739458	-0.0868226	-0.0995206	0.00203237	0.00231262	0.0758921	-0.0519018	0.00216812	0.0321506	0.0384986	-0.028017	-0.0330993	0.051187	-0.051187	0.00283428	0.032567	0.0404743	-0.0276224	-0.0292791	0.051187	-0.051187	-0.0159454	0.0331626	0.0312353	-0.0591542	-0.0568552	0.0527389	-0.0527389	0.0135141	0.0303369	0.033599	-0.000775475	-0.00521325	-0.0477442	0.0919163	0.0889634	0.0964024	0.0638302	0.065552	0.0200952	0.0207243	-0.00645655	-0.055939	0.0623348
-0.048604	-0.0433749	-0.047856	-0.0536367	-0.0504215	-0.016015	-0.0371104	-0.0695205	-0.0810299	-0.0299354	-0.0292382	0.056174	-0.000185093	0.0441863	0.0484117	0.0959707	-0.0183237	-0.0431343	0.00186365	-0.00186365	0.0363867	0.0474892	0.0966361	-0.0280719	-0.0390979	0.00186365	-0.00186365	0.00738172	0.0461214	0.0779955	-0.0604031	-0.0568926	-0.00205314	0.00205314	0.057296	0.0512906	0.0927765	0.0132204	-0.0302252	0.00595194	0.102953	0.0738465	0.109686	0.0697217	0.0470943	0.0840523	0.0837628	-0.0268441	-0.0586119	0.0478363
-0.0605739	-0.0599838	-0.064357	-0.0478586	-0.0400615	0.00633521	0.00117305	-0.0637528	-0.107216	0.0118001	0.0130878	0.101003	-0.0751839	0.111502	-0.00764838	0.196814	-0.00983194	-0.133354	0.0762639	-0.0762639	0.10493	-0.00829281	0.191661	-0.0174237	-0.124118	0.0762639	-0.0762639	0.0831988	-0.0092656	0.20708	-0.0590699	-0.164382	0.0735761	-0.0735761	0.10962	-0.00544774	0.162666	0.0293494	-0.0830635	-0.0952155	0.176454	0.10865	0.217573	0.0887862	0.0331277	0.144843	0.146822	-0.0725041	-0.00691355	0.0519423
-0.011466	-0.0148649	-0.0128261	-0.00462393	-0.00363682	0.00808111	0.013415	0.0162753	0.0270912	0.0115594	0.0119924	-0.00997996	-0.0501787	-0.0153392	-0.0325781	0.00135112	-0.0214612	-0.0219105	0.0496858	-0.0496858	-0.015092	-0.0323785	0.00571093	-0.0259546	-0.033277	0.0496858	-0.0496858	0.000672027	-0.0320554	0.00935542	0.0006449	-0.0192725	0.0507236	-0.0507236	-0.0187033	-0.0328641	-0.005636	-0.0240117	-0.00454693	-0.0865714	-0.0390701	-0.00782729	-0.0240691	-0.0446865	-0.0135244	0.0123807	0.0140544	-0.00983295	0.0294108	-0.00533544
0.0298914	0.0250242	0.0269834	0.0372386	0.0335896	0.022083	0.0483843	0.0623904	0.076964	0.0436272	0.043353	-0.0185295	-0.00862798	-0.0601499	-0.0676416	-0.129827	0.0242892	0.0774674	0.0073529	-0.0073529	-0.0583397	-0.0670167	-0.131796	0.0269541	0.0751331	0.0073529	-0.0073529	-0.0497468	-0.0659692	-0.117533	0.0314283	0.0621357	0.0103086	-0.0103086	-0.0497713	-0.0692489	-0.11637	0.0132669	0.0798568	-0.0261128	-0.0932685	-0.051307	-0.121379	-0.0403094	-0.00216394	-0.108242	-0.107498	0.00894631	0.0617436	-0.0250483
0.114424	0.110922	0.117739	0.108177	0.100238	0.0064098	0.0421265	0.0542283	0.0833295	0.0345709	0.0331148	-0.0782359	0.0153852	-0.0673466	0.0102368	-0.110328	-0.00092059	0.0201058	-0.0168571	0.0168571	-0.0518107	0.0111273	-0.111007	0.0207836	0.0245276	-0.0168571	0.0168571	-0.0234853	0.0124174	-0.0946601	0.0397718	0.0424758	-0.0133884	0.0133884	-0.0852769	0.00673523	-0.105063	-0.0337037	-0.00527145	0.0511778	-0.06492	-0.0598874	-0.0696312	-0.0434812	-0.0546459	-0.106545	-0.107168	0.0515948	0.0366291	-0.0682908
-0.0232725	-0.0219187	-0.0199525	-0.0242302	-0.0224655	-0.0195788	-0.046379	-0.0269255	-0.0485639	-0.0459981	-0.0466357	-0.0304757	-0.027446	-0.0142188	0.0166257	-0.0131983	-0.00829609	-0.0233948	0.0260747	-0.0260747	-0.0101953	0.017486	-0.0149328	-0.00125053	-0.024317	0.0260747	-0.0260747	0.00343454	0.0186173	-0.00144343	0.00696408	0.000624364	0.0292128	-0.0292128	-0.0214022	0.0132875	-0.0185829	-0.0117531	-0.0344385	-0.00779711	-0.028309	-0.0333316	-0.0193408	-0.0304046	-0.0421511	-0.0303372	-0.0329807	0.0710704	-0.0505767	-0.00666798
-0.03865	-0.0362896	-0.0400343	-0.0384609	-0.0343047	-0.00191072	-0.0426294	-0.00641342	-0.0126944	-0.0433265	-0.0431498	-0.0139977	0.0635043	0.0680807	0.0539341	0.12516	-0.0100077	-0.0795002	-0.0634573	0.0634573	0.0592074	0.0540052	0.12248	-0.0199312	-0.0801481	-0.0634573	0.0634573	0.0550815	0.0539807	0.1073	-0.00661935	-0.0563085	-0.0634249	0.0634249	0.0596822	0.0533701	0.121152	-0.00859789	-0.0878319	0.0616654	0.022508	-0.0154728	0.0526843	-0.0145597	-0.0591501	0.110767	0.10898	-0.0277461	0.0097159	-0.00512242
-0.0279645	-0.0215113	-0.0277803	-0.0354506	-0.0323406	-0.0126382	-0.0225978	-0.00740643	-0.00917286	-0.0207907	-0.0197699	0.025724	0.0196893	0.0295853	-0.000621022	0.0426187	0.00509775	0.0223664	-0.01587	0.01587	0.014975	-0.00285908	0.0422522	-0.0137593	0.0208044	-0.01587	0.01587	-0.00843957	-0.00601041	0.0401218	-0.0432305	0.00112341	-0.0247371	0.0247371	0.0490978	0.00744791	0.0413383	0.0338843	0.0265572	0.00252853	0.0542527	0.0379236	0.0369583	0.0583803	0.0543999	0.0592775	0.0606293	-0.0675965	-0.0141938	0.0306136
-0.0403385	-0.0400736	-0.0378473	-0.0404805	-0.0420477	-0.0164055	-0.00930631	-0.0854723	-0.098893	-0.000178126	7.87654e-05	0.0728759	-0.0595217	0.00336934	0.0312617	0.0375395	-0.0256515	-0.0310518	0.0587305	-0.0587305	0.00371694	0.0317189	0.038992	-0.0252556	-0.0268505	0.0587305	-0.0587305	-0.0150184	0.0323725	0.0313914	-0.0581077	-0.0557467	0.0604435	-0.0604435	0.0142039	0.0293046	0.03301	0.000557128	-0.00396747	-0.0541562	0.0890065	0.0847192	0.0915217	0.0637082	0.0638013	0.0194987	0.0204065	-0.00706997	-0.054776	0.0626015
-0.0507604	-0.0453046	-0.0480604	-0.0576401	-0.0558468	-0.0250312	-0.0434452	-0.0709352	-0.0812627	-0.0367832	-0.0363024	0.0452002	-0.0034678	0.0394412	0.046388	0.0904402	-0.0201887	-0.0434615	0.00473934	-0.00473934	0.0308512	0.0457045	0.090112	-0.0301427	-0.0399004	0.00473934	-0.00473934	0.00366714	0.0446822	0.0744445	-0.0628363	-0.0550835	0.00176487	-0.00176487	0.0530902	0.0483946	0.0878611	0.0115852	-0.0327168	-0.00078508	0.0956864	0.062061	0.101853	0.0648943	0.0383139	0.0792801	0.0788549	-0.0266417	-0.0554443	0.0495759
-0.0627265	-0.0621882	-0.0660573	-0.0499021	-0.0422115	0.00382715	0.00089889	-0.0584119	-0.105257	0.0108778	0.0120835	0.09771	-0.0810223	0.110021	-0.0162354	0.193108	-0.00882593	-0.132114	0.0817097	-0.0817097	0.102639	-0.0166484	0.187467	-0.0168863	-0.123575	0.0817097	-0.0817097	0.0823729	-0.0172871	0.203607	-0.0581755	-0.162085	0.0799248	-0.0799248	0.108529	-0.0148597	0.160234	0.0300757	-0.0820334	-0.103216	0.168909	0.0958986	0.209622	0.0835848	0.0240355	0.142017	0.143868	-0.0761494	-0.00482637	0.0542539
-0.0178683	-0.0214576	-0.0193253	-0.00962345	-0.00780999	0.00824637	0.019021	0.0148777	0.00564031	0.0187344	0.0192464	0.0125439	-0.0351929	0.00471995	-0.028671	0.0183013	-0.00841767	-0.0065045	0.0354268	-0.0354268	0.00736136	-0.0288853	0.0221036	-0.00949358	-0.0136911	0.0354268	-0.0354268	0.0227043	-0.0291744	0.0297471	0.0153582	-0.00862787	0.0348023	-0.0348023	-0.00680392	-0.0274518	0.00609079	-0.0179468	0.00714694	-0.0681406	-0.0201627	0.0111895	-0.00786402	-0.0277925	0.00665783	0.0236306	0.0258962	-0.031044	0.0293638	0.00998249
0.0284476	0.0230641	0.0245161	0.037463	0.034885	0.0267752	0.0544425	0.0607713	0.0662293	0.051041	0.0508876	-0.00437239	0.00754611	-0.0480056	-0.0665459	-0.123629	0.0354471	0.0878501	-0.00854868	0.00854868	-0.0453486	-0.0660692	-0.125322	0.0390947	0.0860633	-0.00854868	0.00854868	-0.0374291	-0.065269	-0.111297	0.0439002	0.07042	-0.00619265	0.00619265	-0.0403434	-0.0675791	-0.112116	0.0213398	0.0904528	-0.0020425	-0.076587	-0.0305032	-0.106351	-0.0261628	0.0170715	-0.104868	-0.103807	0.00311487	0.0552688	-0.0240319
0.113702	0.110731	0.115474	0.107221	0.100613	0.0120494	0.0431865	0.0548584	0.0867728	0.0357384	0.0345132	-0.0708402	0.0210975	-0.0474142	0.00378385	-0.0933065	0.0118975	0.0248817	-0.0225835	0.0225835	-0.0317661	0.00469662	-0.0929414	0.0334414	0.0310213	-0.0225835	0.0225835	-0.00472597	0.0059852	-0.0794978	0.0535435	0.0470251	-0.0190693	0.0190693	-0.0702579	0.000253544	-0.0906741	-0.0255906	-0.00324679	0.0593107	-0.0568706	-0.0598798	-0.0616927	-0.0373684	-0.0512863	-0.0926956	-0.0932484	0.0533882	0.038524	-0.0713244
-0.0254646	-0.0244302	-0.0237062	-0.0247642	-0.0216525	-0.0128084	-0.0434733	-0.0262639	-0.0402344	-0.0429751	-0.043498	-0.0303313	-0.0156915	0.024415	0.00681931	0.0118566	0.0229178	-0.00929222	0.0143229	-0.0143229	0.0295267	0.00768683	0.0120823	0.0301786	-0.00928762	0.0143229	-0.0143229	0.0395466	0.00880904	0.0179565	0.0411214	0.0148814	0.0174811	-0.0174811	0.00912377	0.00352712	0.0040476	0.00940955	-0.0231167	0.00466155	-0.0143485	-0.0275778	-0.00887733	-0.0163716	-0.0331707	-0.00892309	-0.0113463	0.0631919	-0.0556728	-0.00603459
-0.0377323	-0.0353941	-0.0400746	-0.0373735	-0.0327183	0.00225927	-0.0400135	-0.00944625	-0.0136293	-0.0401116	-0.0398128	-0.00583811	0.0740583	0.0816778	0.0471571	0.148076	-0.0103367	-0.0842332	-0.0738163	0.0738163	0.0736104	0.0471191	0.145452	-0.01971	-0.0836347	-0.0738163	0.0738163	0.0583245	0.0469271	0.11488	-0.00743684	-0.0628063	-0.0742156	0.0742156	0.0755599	0.04704	0.150578	-0.0092269	-0.0909924	0.0714714	0.0353563	-0.00846839	0.0710919	-0.0107584	-0.0547338	0.137909	0.135737	-0.0270152	0.0127055	-0.00871671
-0.0214051	-0.0149992	-0.0243542	-0.027159	-0.0220085	0.00176603	-0.0135014	-0.000700946	1.22731e-05	-0.0116728	-0.0103531	0.0380059	0.0172775	0.041238	-0.0067125	0.0683021	-3.47896e-05	0.0120222	-0.0129622	0.0129622	0.0272586	-0.00924874	0.0700965	-0.0196853	0.0123771	-0.0129622	0.0129622	-0.00780379	-0.0128198	0.0432439	-0.0441355	-0.00930236	-0.0229919	0.0229919	0.0651228	0.00247735	0.0763727	0.0292888	0.0175816	0.00396165	0.0613346	0.0436549	0.0520492	0.0553416	0.0559208	0.0908383	0.0919714	-0.0539011	-0.014391	0.0237274
-0.0404789	-0.0398323	-0.0375884	-0.0413837	-0.0430697	-0.0182987	-0.000980429	-0.0803004	-0.103373	0.00860976	0.00877789	0.0848155	-0.0333192	0.00627292	0.0255037	0.0382486	-0.0223635	-0.0243822	0.0326755	-0.0326755	0.00763806	0.0258879	0.0401425	-0.0209264	-0.0208529	0.0326755	-0.0326755	-0.00626101	0.0264398	0.0331972	-0.0469295	-0.0433008	0.0341028	-0.0341028	0.0124253	0.023839	0.0318565	-0.00136021	-0.00275278	-0.0341716	0.0932364	0.0871555	0.0970592	0.0655024	0.0663612	0.0186248	0.0195089	-0.014872	-0.058973	0.0704831
-0.0503818	-0.0450192	-0.0496558	-0.0555514	-0.0523727	-0.0162206	-0.0320405	-0.0670747	-0.0887009	-0.0243135	-0.0236379	0.0684414	0.00837243	0.0537098	0.0429589	0.104749	-0.0127176	-0.0363944	-0.00667887	0.00667887	0.0463813	0.0420322	0.105459	-0.0218234	-0.0318457	-0.00667887	0.00667887	0.0174787	0.0406564	0.0839706	-0.0510514	-0.0484851	-0.0106116	0.0106116	0.0633591	0.0458808	0.101803	0.0142149	-0.0271358	0.0142179	0.110471	0.0757919	0.117577	0.0749351	0.0517598	0.0923583	0.0924368	-0.0331543	-0.0617747	0.0563376
-0.0572231	-0.0567167	-0.0618804	-0.0438789	-0.0352069	0.0110437	0.0025253	-0.0638091	-0.106577	0.0135158	0.0150432	0.104656	-0.0692422	0.113119	-0.013821	0.192449	-0.00418067	-0.120992	0.0715979	-0.0715979	0.106962	-0.0152276	0.188387	-0.0119036	-0.110981	0.0715979	-0.0715979	0.0855785	-0.0172686	0.201515	-0.05071	-0.154623	0.0659469	-0.0659469	0.110777	-0.00877616	0.158734	0.0327535	-0.0717013	-0.0920562	0.179202	0.123733	0.216426	0.0948773	0.0506841	0.141789	0.1438	-0.0686709	-0.00711851	0.0510883
-0.0235286	-0.0251048	-0.0243509	-0.0170934	-0.014527	0.00348101	0.019564	-0.00533492	-0.0618927	0.0241763	0.0245603	0.068102	0.0236306	0.0685443	0.000694964	0.070086	0.0348077	0.0376615	-0.0222028	0.0222028	0.0764869	-0.000127585	0.0689616	0.0449805	0.0486605	-0.0222028	0.0222028	0.0769481	-0.00135828	0.0855613	0.041487	0.0208461	-0.0254813	0.0254813	0.0401173	0.00379227	0.047715	0.0139422	0.0326973	0.0286764	0.0561	0.0539368	0.0550084	0.042934	0.0551037	0.0507858	0.0533569	-0.0677944	0.00174236	0.0515363
0.000675547	-0.00215811	-0.00399911	0.00815003	0.0116353	0.0227953	0.0373532	0.0073644	-0.0297284	0.0418787	0.0423382	0.0569413	0.0530467	0.0473526	-0.0158308	0.0101492	0.0547587	0.0620417	-0.0525291	0.0525291	0.0499914	-0.0161216	0.010528	0.0580002	0.0634223	-0.0525291	0.0525291	0.048785	-0.0166267	0.0130922	0.0588644	0.0499856	-0.0536184	0.0536184	0.0379786	-0.014521	0.00348966	0.0414864	0.0627297	0.0865952	0.0563199	0.069037	0.0439721	0.0547847	0.0761349	0.000779481	0.00207087	-0.0240389	-0.0120599	0.00304065
0.0125527	0.014095	0.00913411	0.00911554	0.0116374	0.0136262	0.0191735	0.0134171	0.0242361	0.0187562	0.0193707	0.0211851	0.0260373	0.0774027	-0.0419433	0.056448	0.0575206	0.027585	-0.0262884	0.0262884	0.0787027	-0.0417439	0.0596485	0.0587088	0.0346282	-0.0262884	0.0262884	0.0742867	-0.0415609	0.0539656	0.05852	0.0240517	-0.0256444	0.0256444	0.0578672	-0.0424311	0.0451136	0.0384863	0.0168639	0.0400487	0.0321468	-0.00847473	0.0296361	0.0265597	0.00857568	0.0423571	0.0424932	0.00973799	0.00903224	-0.0122301
-0.0122597	-0.0130818	-0.0161796	-0.00738436	-0.0032257	0.0161523	0.0086083	0.00133424	0.0214458	0.00918761	0.00938518	-0.00230654	0.0314786	0.138345	-0.0391739	0.0855613	0.115113	0.055624	-0.0317393	0.0317393	0.141604	-0.0389937	0.0918754	0.115635	0.0575205	-0.0317393	0.0317393	0.132736	-0.0387932	0.0731452	0.123703	0.0584675	-0.0310608	0.0310608	0.108646	-0.0395916	0.0726088	0.0812357	0.0439164	0.0394983	0.0497993	0.014178	0.0361965	0.0512292	0.0287674	0.0666749	0.0672779	-0.0132979	-0.0318348	0.00710489
-0.00261977	-0.00254787	-0.00836114	-0.00121207	0.00185902	0.0237136	0.0141858	-0.00999688	-0.0072445	0.0173425	0.0180267	0.0483143	0.0697196	0.0915423	-0.0279181	0.142205	0.00747937	-0.0355133	-0.068931	0.068931	0.0915769	-0.0283359	0.141384	0.00561486	-0.0308289	-0.068931	0.068931	0.0410389	-0.0290034	0.076105	-0.00044722	-0.0412797	-0.0706152	0.0706152	0.0976396	-0.0262159	0.164716	0.00792754	-0.02844	0.0673171	0.0774026	0.032096	0.108134	0.0257668	0.0124408	0.151304	0.149447	-0.00528803	0.00913936	-0.0115599
0.0201483	0.0214781	0.00957192	0.0235244	0.0304262	0.0465554	0.0336005	0.0260277	0.0344278	0.0339692	0.0351956	0.0511684	0.00276901	0.0579642	-0.03153	0.105771	-0.00788597	-0.0253126	-0.000508146	0.000508146	0.0565881	-0.0328781	0.114111	-0.0158389	-0.0184988	-0.000508146	0.000508146	0.00996724	-0.0347726	0.0255444	-0.00462557	-0.0303109	-0.00577695	0.00577695	0.0761027	-0.0264772	0.13693	-0.000773766	-0.0220426	0.0110772	0.0418229	0.0230002	0.0654684	0.00661272	0.0155999	0.12723	0.127117	0.0358332	-0.00795803	-0.0150631
-0.0107895	-0.00920396	-0.00828413	-0.0141249	-0.0155207	-0.0128505	0.0310134	0.00019008	-0.0461045	0.0351281	0.0347797	0.068697	0.0874379	0.0144317	-0.0125996	0.0108494	0.0104642	0.0270079	-0.0872849	0.0872849	0.0182107	-0.0126349	0.0123956	0.0147512	0.0254739	-0.0872849	0.0872849	0.0308602	-0.0126781	0.0141486	0.0294978	0.0396478	-0.0874466	0.0874466	-0.00127329	-0.0124589	0.00324524	-0.00391242	0.0121738	0.0676099	0.03927	0.0267628	0.0424598	0.0259487	0.026251	0.000453426	0.000725456	-0.0334323	-0.0334176	0.0542635
-0.00182364	-0.00199358	-0.00820314	0.00362254	0.0077303	0.0280422	0.0435823	0.0131264	-0.0327781	0.0477802	0.048413	0.0889508	0.0420767	0.0639895	-0.0164456	0.0605728	0.0363919	0.0345221	-0.0409354	0.0409354	0.0678159	-0.0170956	0.0636758	0.0389778	0.0381644	-0.0409354	0.0409354	0.0616094	-0.0180466	0.0477884	0.0468937	0.029384	-0.0435043	0.0435043	0.0465132	-0.0139787	0.0554619	0.0182233	0.0287733	0.0550856	0.0625585	0.0473935	0.0635151	0.0456199	0.0506704	0.0518426	0.0540112	-0.0283341	-0.0277979	0.0330271
0.0165426	0.0162399	0.0123021	0.0186647	0.0204532	0.0230547	0.0135043	-0.019802	-0.0133991	0.017597	0.0186208	0.0357724	0.0152178	0.0303562	-0.0103054	0.0213404	0.0231989	0.0341961	-0.0115668	0.0115668	0.0325072	-0.0125025	0.0252314	0.0224129	0.0393296	-0.0115668	0.0115668	0.0257105	-0.0155716	0.0220565	0.0204655	0.0169159	-0.0200514	0.0200514	0.0274242	-0.00212276	0.0123604	0.0226965	0.0361898	0.014832	0.0558173	0.0810605	0.0472345	0.0505012	0.0800696	0.0155094	0.0165397	0.0126932	-0.015674	0.00689827
[truncated: 114 more columns]

## Sheet: rmse_samp_rslts_71feats
		Variables	RMSE	Rsquared	MAE	RMSESD	RsquaredSD	MAESD	RMSE (random split)	Rsquared (random split)
	rf	50	1.059	0.75271	0.7122	0.14077	0.04567	0.06793
	bag

## Sheet: Supplementary Figure 6
Mtry is a hyperparameter in random forest algorithms that refers to the number of predictors the algorithm randomly selects from all predictors when forming each split in a tree.
A: RMSE values at different Randomly Selected Predictors (mtry)
B: Rsquared values at different Randomly Selected Predictors (mtry)
